# Supplementary material for: Astrocytic metabolic control of orexinergic activity in the lateral hypothalamus regulates sleep and wake architecture
Source: Nat Commun. 2024 Jul 16;15:5979. doi: 10.1038/s41467-024-50166-7 (PMC11252394; doi:10.1038/s41467-024-50166-7)
Supplement: Supplementary file 4 — Source Data [file 41467_2024_50166_MOESM4_ESM.xlsx]

## Sheet: Fig. 1
Fig. 1c	% recording time ZT 0-12									%recording time ZT12-18									%recording time ZT18-24									Fig. 1d	Episode number ZT0-12											Episode number ZT12-18
	wake acsf	wake 4-cin		rem acsf	rem 4-CIN		nrem acsf	nrem 4-cin		wake acsf	wake 4-cin		rem acsf	rem 4-CIN		nrem acsf	nrem 4-cin		wake acsf	wake 4-cin		rem acsf	rem 4-CIN		nrem acsf	nrem 4-cin			wake acsf	wake 4-cin			nrem acsf	nrem 4-cin			rem acsf	rem 4-CIN		wake acsf	wake 4-cin			rem acsf	rem 4-CIN			nrem acsf	nrem 4-cin
	33.5167	41.55		3.51667	6.75833		59.75	48.975		100	85.55		0	0.233333		0	14		73.2667	63.0667		0.35	2.33333		25.4667	30.8333			122	173			99	44			221	216		20	20			0	1			21	21
	33.2333	36.65		3.20833	3.36667		61.3667	56.75		87.8167	77.7333		0.3	0.816667		11.8833	21.4		56.25	65.96		1.43333	0.68		42.25	33.26			262	234			754	591			920	735		1	72			0	4			0	72
	39.025	41.7667		1.61667	1.78333		58.8583	55.6		94.4	84.0167		0	0.333333		5.6	15.6333		59.2	70.25		0.066667	1.4		40.7333	28.3167			238	142			205	241			450	389		5	49			0	2			5	51
	28.575	28.5583		1.50833	0.525		69.875	70.9167		94.9333	85.65		0	0.016667		5.06667	14.3333		52.1	65.7667		0.45	0.05		47.4333	34.1833			21	44			242	427			356	491		1	4			0	9			0	21
	34.0583	34.8417		12.3917	9.425		49.05	51.55		100	86.8		0	0.1		0	12.3167		64.8833	55.1167		2.15	1.78333		32.35	41.5667			122	28			201	185			354	253		12	9			8	21			19	29
	27.6083	33.6833		3.95833	4.675		67.775	60.8917		98.4333	84.1		0	0.033333		1.56667	15.8667		65.5667	48.15		0.283333	2.01667		34.1167	49.8333			61	70			120	138			205	238		9	25			0	9			9	34

## Sheet: Fig. 2
Fig. 2c	%recording time ZT0-12									%recording time ZT12-18									%recording time ZT18-24									Fig. 2d	Episode number ZT0-12									Episode number ZT12-18									Episode number ZT18-24
	wake			rem			nrem			wake			rem			nrem			wake			rem			nrem				wake			rem			nrem			wake			rem			nrem			wake
	Ctrl	aMCT4 KD		Ctrl	aMCT4 KD		Ctrl	aMCT4 KD		Ctrl	aMCT4 KD		Ctrl	aMCT4 KD		Ctrl	aMCT4 KD		Ctrl	aMCT4 KD		Ctrl	aMCT4 KD		Ctrl	aMCT4 KD			Ctrl	aMCT4 KD		Ctrl	aMCT4 KD		Ctrl	aMCT4 KD		Ctrl	aMCT4 KD		Ctrl	aMCT4 KD		Ctrl	aMCT4 KD		Ctrl	aMCT4 KD
	39.4583	31.8167		4.55833	31.8167		55.9667	61.5083		99.6167	57.0833		0	0.433333		0.383333	42.4833		71.35	66.2833		0.533333	0.05		28.1333	33.6667			67	95		269	441		301	557		2	80		0	14		1	88		20	26
	29.325	46.8083		8.925	46.8083		61.75	44.9333		86.3	68.2833		0.666667	4.28333		12.9833	27.4167		69.5833	61.4667		2.9	4.86667		27.5167	33.7			228	146		95	341		269	185		20	63		1	80		19	97		38	32
	40.55	36.8083		5.425	36.8083		54.0083	57.2		83.4167	57.1167		1.26667	2.25		15.3	40.6167		45.05	46.4167		3.13333	3.55		51.85	50.0333			31	49		362	241		353	273		3	35		32	44		33	76		10	26
	31.0917	36.0167		11.3917	36.0167		57.4917	59.6917		98.0167	89.1		0.55	0.433333		1.43333	10.4667		64.25	58.8167		2.26667	1.3		33.4667	39.8667			35	214		486	69		497	275		11	32		37	2		38	34		21	75
	35.325	27.2167		7.5	27.2167		57.1667	62.7167		97.2	81.7333		0.133333	1.48333		2.66667	16.8		72.9333	43.7833		1.66667	6.16667		25.3833	50.05			59	47		293	417		320	647		1	7		9	22		8	29		16	27
	36.5167	36.4583		8.925	36.4583		54.575	54.3833		81.8	74.2167		1.21667	1.46667		16.9667	24.2833		52	45.5667		6.68333	5.38333		41.3167	49.0333			157	135		314	296		419	391		5	21		5	10		10	21		29	69
	33.8417	29.525		3.24167	29.525		62.925	54.2833		94.65	86.4167		0.016667	2.75		5.33333	10.8333		80.0833	67.7167		0.583333	4.5		19.3167	27.8167			56	208		210	732		243	870		7	22		2	83		7	95		34	54
	38.025	30.8333		9.625	30.8333		52.375	63.2667		89.05	76.3333		0.033333	0.7		10.9167	22.9		67.35	65.2833		0.033333	0.583333		32.6167	34.1167			87	133		476	140		571	242		21	31		18	23		38	46		35	41
	33.4	26.4083		11.6667	26.4083		54.9167	67.4417		87	60.7167		0.583333	0.216667		12.4333	39.0333		65.9833	65.8		2.45	0.483333		31.5667	33.7167			135	41		535	400		573	426		27	12		18	12		26	24		39	17
	31.8583	35.9333		5.94167	35.9333		62.1833	58.575		86.7	93.65		0.516667	0.016667		12.7667	6.33333		82.6167	77.2667		1.4	0.033333		15.9833	22.6833			118	187		384	401		475	769		18	32		21	1		36	33		38	40
	34.0583	38.4917		5.55833	38.4917		60.3917	51.9417		88.7833	87.8667		0.166667	0.083333		11.05	12.0333		64.3667	57.3167		0.6	3.38333		35.0333	39.3167			157	134		185	327		308	407		8	11		3	4		10	14		30	27
	36.25	39.2583		4.8	39.2583		58.95	55.9167		92.0833	82.0833		0.133333	0.183333		7.8	17.7333		66.2333	77.8167		2.01667	0.616667		2.01667	21.5833			104	196		239	200		315	361		4	196		6	200		10	361		11	17
	36.975			9.34167			53.6667			94.95			0.316667			4.73333			75.8167			2.45			21.75				115			142			207			7			4			10			33
	33.7917			7.33333			58.9			79.3			1.01667			19.6833			64.4167			2.71667			32.8833				172			285			387			25			14			33			45
	33.0667			7.875			59.0833			70.3667			1.33333			28.2833			67.5333			0.733333			31.7333				138			177			278			49			27			73			66
[truncated: 76 more columns]

## Sheet: Fig. 3
Fig. 3c	%recording time ZT0-12									%recording time ZT12-18									%recording time ZT18-24									Fig. 3d	Episode number ZT0-12									Episode number ZT12-18									Episode number ZT18-24
	wake			rem			nrem			wake			rem			nrem			wake			rem			nrem				wake			rem			nrem			wake			rem			nrem			wake
	Ctrl	oMCT2 KD		Ctrl	oMCT2 KD		Ctrl	oMCT2 KD		Ctrl	oMCT2 KD		Ctrl	oMCT2 KD		Ctrl	oMCT2 KD		Ctrl	oMCT2 KD		Ctrl	oMCT2 KD		Ctrl	oMCT2 KD			Ctrl	oMCT2 KD		Ctrl	oMCT2 KD		Ctrl	oMCT2 KD		Ctrl	oMCT2 KD		Ctrl	oMCT2 KD		Ctrl	oMCT2 KD		Ctrl	oMCT2 KD
	47.5417	31.1083		18.125	8.54167		34.325	60.3333		87.85	75.5833		2.3	1.15		9.85	23.2667		53.7333	62.2333		9.38333	2.8		36.8667	34.9167			208	195		1007	1244		1140	1200		1	55		0	268		0	282		48	74
	35.5917	31.8833		23.075	15.675		41.3083	52.45		94.0333	79.9167		0.583333	2.45		5.38333	17.6333		71.9833	83.7167		3.61667	1.11667		24.4	15.1833			144	215		212	1040		323	1112		12	70		29	136		38	177		30	48
	41.2583	28.1667		24.225	20.7917		34.5083	51.075		100	62.5833		0	7.48333		0	42.8167		77.5667	48.4833		2.68333	9.98333		19.7667	41.55			73	239		344	763		406	934		24	24		17	28		35	50		23	45
	21.8917	43.4333		10.0917	29.25		68	27.3083		92.6833	65.6833		0.45	11.1667		6.85	23.1667		64.0667	68.6		3.03333	11.4333		32.9	19.9667			221	290		700	322		860	527		27	52		66	16		80	59		17	49
	44.9	26.4		16.7958	10.8167		38.3208	62.7667		92.7167	73.3833		0.741667	1.56667		6.53333	25.05		72	63.8167		4.23333	3.73333		23.7667	32.45			321	70		748	984		752	1062		13	35		12	76		23	111		49	25
	43.1	35.6167		7.98333	28.0208		48.9	36.375		98.6333	75.6833		0.4	3.2		0.966667	21.075		70.2167	71.6		3.16667	7.08333		26.6167	23.1667			213	250		903	335		948	508		95	64		96	28		61	87		229	70
	41.8333	54.1167		8.625	15.2583		49.5417	30.6		100	90.15		0	1.7		0	8.16667		62.6	77.0833		5.25	1.86667		33.3167	21.05			130	161		571	574		726	662		1	33		0	32		0	57		36	26
[truncated: 76 more columns]

## Sheet: Fig. 4
Fig. 4C	Firing rate (Hz) Whole-Cell											Mean	STD	SEM	Mann-Whitney test
	Control	3.2	4.6	3	3.88	2	3.39	3.44				3.35	0.79	0.34	p=0.0006
	aMCT4KO	0.8	0.2	0	0.17	0.1	0.21	0.9				0.3	0.35	0.13
Fig. 4C1	RMP (mV)											Mean	STD	SEM	Unpaired t test
	Control	-44	-54	-55	-45	-42	-51	-58				-49.85	6.2	2.34	p=0.025
	aMCT4KO	-58	-58	-67	-63	-53	-52					-58.5	5.75	2.34
Fig. 4C2	Rin (MΩ)											Mean	STD	SEM	Unpaired t test
	Control	1250	1030	1400	1950	1750	1300					1446.6	340.97	139.2	p=0.008
	aMCT4KO	768	829	900	400	1150						809.4	271.07	121.2
Fig. 4D	Firing rate (Hz) Whole-Cell											Mean	STD	SEM	Unpaired t test
	Control	3.73	3.41	3.23	3	3.8	2.39	3.7				3.32286	0.504371	0.190634	p=0.01
	oMCT2KO	2.9	3.5	1.14	1.3	0.7	3.38	2.77	0	0.5		1.79889	1.33991	0.446637
Fig. 4D1	RMP (mV)											Mean	STD	SEM	Unpaired t test
	Control	-32	-38	-50	-35	-40	-45	-42				-40.2857	6.07493	2.29611	p=0.001
	oMCT2KO	-50	-52	-56	-50	-68	-60	-57	-45	-48		-54	7.05337	2.35112
Fig. 4D2	Rin (MΩ)											Mean	STD	SEM	Unpaired t test
	Control	824	1400	1250	800	2200	850					1220.67	541.075	220.893	p=0.28
	oMCT2KO	1540	900	900	900	824	650	1000	1087			975.125	261.232	106.647
Fig. 4F	Firing rate (Hz) Whole-Cell
Genotype	Treatment											Mean	STD	SEM	Tukey's multiple comparisons test	Mean Diff.	95.00% CI of diff.	Significant?	Summary	Adjusted P Value
aMCT4 KO	Basal	1.2	2	2.2	2.1	0.2	0.3	0.12				1.16	0.95	0.38	Basal vs. Lactate	-1.613	-2.695 to -0.5313	Yes	*	0.0107
	Lactate	2	4.6	2.7	3.7	1.4	2.9	1				2.61	1.26	0.51	Basal vs. Lactate + 4-CIN	0.3767	-1.143 to 1.897	No	ns	0.6778
	Lactate + 4-CIN	0.5	2.5	0	0	0		0.05				0.5	0.99	0.44	Lactate vs. Lactate + 4-CIN	1.99	0.3525 to 3.628	Yes	*	0.0267
Fig. 4G	Firing rate (Hz) Whole-Cell
Genotype	Treatment											Mean	STD	SEM	Tukey's multiple comparisons test	Mean Diff.	95.00% CI of diff.	Significant?	Summary	Adjusted P Value
Control	Basal	5.3	3	4	4.05	3.28	3.87	2.52				3.7	0.89	0.34	Basal vs. Lactate	0.1186	-0.4701 to 0.7072	No	ns	0.816
	Lactate	5.3	2.5	4.4	4.3	3.17	2.81	2.71				3.5	1.06	0.4	Basal vs. Lactate + 4-CIN	3.717	1.801 to 5.633	Yes	**	0.008
	Lactate + 4-CIN	0	0	0	0							0	0	0	Lactate vs. Lactate + 4-CIN	3.599	1.152 to 6.045	Yes	*	0.0176
Fig. 4I	Firing rate (Hz) Whole-Cell
Genotype	Treatment											Mean	STD	SEM	Dunn's multiple comparisons test	Rank sum diff.	Significant?	Summary	Adjusted P Value
oMCT2KO	Basal	0.7	0	0	0	0	1.09	2.2				0.57	0.841011	0.317872	Basal vs. Lactate	1	No	ns	>0.9999
	Lactate	0.2	0	0	0	0	0.614	2.5				0.473429	0.921779	0.3484	Basal vs. Tolb.	-10	Yes	*	0.0226
	Tolb.	1.5	4.5	1.8	0.6	0.2	2.19	3.1				1.98429	1.47108	0.556014	Lactate vs. Tolb.	-11	Yes	**	0.0099
Fig. 4J	Firing rate (Hz) Whole-Cell
Genotype	Treatment											Mean	STD	SEM	Paired t test
aMCT4 KO	Basal	1.3	1.34	1.1	2.6	2						1.66	0.62	0.27	p=0.0037
	Tolb.	4.29	3.55	1.1	4.04	3.3						3.25	1.26	0.56
												Mean	STD	SEM	Paired t test
Control	Basal	3.74	3.8	4.3	3.9							3.93	0.25	0.12	p=0.33
	Tolb.	3.6	3.6	3.6	4.19							3.74	0.29	0.14

## Sheet: Fig. 5
Fig. 5b	Stereotypical traces					Fig. 5c	Cumulative distribution			Fig. 5d	Stereotypical traces					Fig. 5e	Cumulative distribution
	ctrl		aMCT4 KD				Ctrl	aMCT4 KD			ctrl		oMCT2 KD				Ctrl	oMCT2 KD
	mean	sem	mean	sem			0.000138	0			mean	sem	mean	sem			0	0
	-0.00071	0.00246	0.03004	0.00986			0.000264	0			0.00368	0.000928	0.00615	0.00417			1.22e-05	0
	-0.00069	0.00245	0.02964	0.00929			0.000944	0			0.0036	0.000602	0.00603	0.00416			1.22e-05	0
	-0.00069	0.00244	0.02924	0.00875			0.02423	0.03894			0.00349	0.000287	0.0067	0.00409			1.22e-05	0
	-0.00071	0.00245	0.02883	0.00822			0.05038	0.15869			0.00331	0.000147	0.00687	0.00407			1.22e-05	0
	-0.00075	0.00246	0.0228	0.00717			0.07804	0.23644			0.00307	0.000451	0.00646	0.00404			1.22e-05	0
	0.00025	0.00152	0.0224	0.007			0.08817	0.26867			0.00274	0.000815	0.00608	0.00405			1.22e-05	0
	0.00021	0.00155	0.022	0.00683			0.09769	0.31364			0.00554	0.00329	0.00686	0.00402			1.22e-05	0
	0.00015	0.00157	0.02161	0.00668			0.1079	0.35339			0.0056	0.00341	0.00638	0.00398			1.22e-05	0
	0.0001	0.0016	0.02122	0.00652			0.11845	0.41074			0.00564	0.00353	0.00512	0.00417			2.45e-05	0
	5e-05	0.00162	0.02086	0.00636			0.12917	0.4856			0.00567	0.00366	0.00559	0.00402			2.45e-05	0
	0	0.00165	0.02053	0.00619			0.1398	0.5432			0.00568	0.00379	0.00593	0.00394			2.45e-05	0
	-5e-05	0.00168	0.02022	0.00601			0.15363	0.57512			0.0057	0.00392	0.00462	0.00422			2.45e-05	0
	-7e-05	0.00171	0.01404	0.00719			0.17085	0.59077			0.00571	0.00406	0.00457	0.0042			2.45e-05	0
	-0.00011	0.00173	0.01383	0.00707			0.19092	0.60624			0.00572	0.00419	0.00547	0.00393			3.67e-05	0
	-0.00015	0.00176	0.01363	0.00695			0.24339	0.62023			0.00572	0.00431	0.00543	0.00391			3.67e-05	0
	-0.00017	0.00178	0.01342	0.00684			0.28114	0.63905			0.00571	0.00442	0.00497	0.00398			3.67e-05	0
	-0.0002	0.00179	0.01319	0.00674			0.31941	0.66959			0.0057	0.00452	0.00496	0.00395			4.9e-05	0
	-0.00022	0.00179	0.01294	0.00665			0.35528	0.70038			0.00592	0.0045	0.0051	0.0039			4.9e-05	0
	-0.00023	0.00178	0.01267	0.00657			0.37929	0.73934			0.00594	0.00453	0.00503	0.0039			4.9e-05	0
	-0.00023	0.00176	0.01236	0.00651			0.39626	0.78104			0.00613	0.00451	0.00492	0.00392			6.12e-05	0
	-0.00022	0.00172	0.01202	0.00645			0.41624	0.81794			0.00624	0.00449	0.00559	0.00382			6.12e-05	0
	-0.00016	0.00167	0.01168	0.0064			0.4422	0.855			0.00634	0.00444	0.00631	0.00386			6.12e-05	0
	-7e-05	0.00159	0.01134	0.00636			0.47226	0.88091			0.0064	0.00439	0.00624	0.00386			7.35e-05	0
	4e-05	0.00151	0.01101	0.00631			0.5094	0.8975			0.00644	0.00435	0.00619	0.00386			7.35e-05	0
	0.00016	0.00142	0.0107	0.00626			0.54323	0.9088			0.00648	0.00432	0.00722	0.00413			7.35e-05	0
	0.00025	0.00133	0.01042	0.0062			0.57996	0.91739			0.0065	0.0043	0.0054	0.00383			9.8e-05	0
	0.00036	0.00124	0.01015	0.00614			0.61798	0.92476			0.00651	0.00428	0.0046	0.00397			9.8e-05	0
	0.00045	0.00116	0.00991	0.00608			0.65159	0.93278			0.0065	0.00426	0.00498	0.00389			0.000122	6.25e-05
	0.00053	0.0011	0.00969	0.006			0.68161	0.94094			0.0065	0.00423	0.00538	0.00385			0.000171	0.000625
	0.00059	0.00106	0.00988	0.0046			0.70235	0.94656			0.00647	0.00421	0.00521	0.00387			0.00938	0.00681
	0.00066	0.00104	0.00982	0.00455			0.72172	0.95279			0.00642	0.00418	0.0047	0.00395			0.02695	0.01677
	0.00102	0.00101	0.00977	0.00448			0.73399	0.95842			0.00635	0.00414	0.00355	0.00435			0.03799	0.02557
	0.00136	0.00109	0.00974	0.00442			0.74586	0.9644			0.00398	0.002	0.00203	0.00523			0.0632	0.03633
	0.00166	0.00123	0.00971	0.00435			0.75569	0.97578			0.00388	0.00195	0.00275	0.00478			0.17957	0.04997
	0.00193	0.00139	0.00968	0.00428			0.76678	0.98076			0.00378	0.0019	0.00158	0.00555			0.23635	0.06985
	0.00213	0.00153	0.00964	0.00421			0.77856	0.98359			0.00368	0.00185	0.00277	0.00478			0.26286	0.09599
	0.00223	0.00163	0.00961	0.00414			0.79359	0.98617			0.00358	0.00181	0.00149	0.00561			0.29677	0.12179
	0.00225	0.00168	0.00956	0.00407			0.81403	0.99112			0.00349	0.00177	0.00353	0.0044			0.33222	0.15056
	0.00223	0.00172	0.00951	0.00401			0.83605	0.99457			0.00339	0.00175	0.00416	0.00417			0.35876	0.19938
	0.00223	0.00176	0.00944	0.00395			0.85942	0.99758			0.00329	0.00173	0.00394	0.00425			0.36725	0.25347
	0.00226	0.00183	0.00936	0.0039			0.88483	0.99869			0.00319	0.00172	0.00364	0.00438			0.3778	0.29848
	0.00241	0.00193	0.00927	0.00385			0.90199	1			0.00309	0.00172	0.00467	0.00407			0.39298	0.3245
	0.00266	0.0021	0.00917	0.0038			0.9158	1			0.00299	0.00172	0.00627	0.0041			0.41195	0.33252
	0.00299	0.00231	0.00906	0.00376			0.92553	1			0.00291	0.00175	0.00679	0.00426			0.43611	0.33451
	0.00335	0.00254	0.00894	0.00372			0.93554	1			0.00285	0.00179	0.00558	0.00406			0.47205	0.33616
	0.00378	0.00282	0.00882	0.00368			0.94347	1			0.00282	0.00184	0.00368	0.00444			0.50056	0.33989
	0.00429	0.00316	0.00869	0.00364			0.94726	1			0.00282	0.0019	0.00362	0.00449			0.52953	0.34168
	0.00481	0.00352	0.00855	0.00361			0.95095	1			0.00284	0.00196	0.0054	0.00408			0.55331	0.34654
	0.0053	0.00386	0.00842	0.00358			0.95455	1			0.00288	0.00202	0.00646	0.00415			0.58202	0.35734
	0.00575	0.00417	0.00828	0.00354			0.95847	1			0.00293	0.00208	0.00494	0.00417			0.60622	0.38324
	0.00615	0.00444	0.00813	0.00351			0.96196	1			0.00298	0.00214	0.00403	0.00451			0.62349	0.43719
	0.00655	0.00472	0.00799	0.00349			0.96681	1			0.00302	0.00219	0.00507	0.00422			0.64291	0.51875
	0.00703	0.00507	0.00784	0.00346			0.97107	1			0.00304	0.00224	0.00534	0.0042			0.66364	0.58069
	0.00758	0.00551	0.00768	0.00344			0.9764	1			0.00304	0.00228	0.00481	0.00442			0.67999	0.63298
	0.00823	0.00604	0.00753	0.00342			0.98153	1			0.00301	0.00232	0.00525	0.00434			0.69523	0.66794
	0.00889	0.00658	0.00736	0.0034			0.98805	1			0.00295	0.00235	0.00611	0.0042			0.7082	0.69644
	0.00944	0.00703	0.0072	0.00339			0.99287	1			0.00288	0.00238	0.00593	0.00429			0.72382	0.72122
	0.00988	0.00738	0.00703	0.00338			0.99704	1			0.0028	0.00241	0.0057	0.00443			0.74432	0.73721
	0.01028	0.0077	0.00686	0.00338			0.99893	1			0.0027	0.00244	0.00568	0.00451			0.76007	0.74605
	0.01071	0.00807	0.00668	0.00337			0.99977	1			0.00268	0.00243	0.00583	0.00454			0.77909	0.74903
	0.0112	0.0085	0.0065	0.00337			1	1			0.00265	0.00242	0.00616	0.00451			0.79238	0.74981
	0.01173	0.00897	0.00632	0.00338			1	1			0.00261	0.00241	0.00613	0.00459			0.80848	0.7503
	0.01225	0.0094	0.00613	0.00339							0.00258	0.0024	0.00592	0.00474			0.82562	0.75089
	0.01271	0.00979	0.00593	0.00339							0.00254	0.00239	0.00608	0.00474			0.84605	0.75248
	0.01319	0.01018	0.00574	0.00341							0.00251	0.00237	0.00658	0.00465			0.8635	0.75539
	0.01374	0.01064	0.00553	0.00342							0.00248	0.00237	0.0064	0.00475			0.87249	0.75649
	0.01428	0.0111	0.00533	0.00344							0.00245	0.00237	0.00602	0.00493			0.87615	0.75758
	0.01472	0.01147	0.00513	0.00345							0.00245	0.00238	0.00593	0.005			0.87809	0.75879
	0.01503	0.01172	0.00492	0.00347							0.00246	0.00241	0.00616	0.00496			0.88004	0.76014
	0.01519	0.01184	0.00471	0.00349							0.00248	0.00245	0.00665	0.00488			0.88291	0.76133
	0.01523	0.01187	0.0045	0.00351							0.00249	0.00247	0.00619	0.00509			0.88606	0.76254
	0.01519	0.01185	0.00428	0.00353							0.00249	0.00249	0.00591	0.00528			0.89027	0.76371
	0.01514	0.01183	0.00407	0.00355							0.00249	0.00249	0.00605	0.00533			0.89453	0.76508
	0.01508	0.01183	0.00386	0.00356							0.00248	0.0025	0.00606	0.00544			0.89862	0.76731
	0.01502	0.01184	0.00366	0.00358							0.00247	0.00249	0.00597	0.00557			0.90399	0.77249
	0.01498	0.01187	0.00355	0.00357							0.00245	0.00247	0.00628	0.00561			0.90792	0.77762
	0.0149	0.01186	0.00345	0.00356							0.0024	0.00243	0.00616	0.00575			0.91137	0.78418
	0.0148	0.01182	0.00335	0.00354							0.00232	0.00236	0.00567	0.00602			0.9139	0.79389
	0.01472	0.01177	0.00325	0.00353							0.00221	0.00225	0.00611	0.00601			0.91745	0.79899
	0.01467	0.01173	0.0032	0.0035							0.00209	0.00214	0.00639	0.00606			0.92037	0.80596
	0.01463	0.01167	0.00314	0.00347							0.00198	0.00202	0.00674	0.0061			0.92404	0.81414
	0.01454	0.01155	0.00309	0.00344							0.00188	0.00192	0.00621	0.00636			0.93007	0.8217
	0.01442	0.01136	0.00302	0.00341							0.00181	0.00183	0.00639	0.00643			0.93423	0.82636
	0.01433	0.0112	0.00295	0.00338							0.00175	0.00176	0.00664	0.00649			0.93902	0.83306
	0.01439	0.01116	0.00291	0.00334							0.00171	0.00171	0.007	0.00654			0.94447	0.83794
	0.01465	0.01129	0.00287	0.0033							0.00168	0.00167	0.00679	0.00671			0.94974	0.84264
	0.01505	0.01149	0.00283	0.00326							0.00166	0.00164	0.00703	0.00678			0.95307	0.84982
	0.01543	0.01168	0.0028	0.00322							0.00165	0.00162	0.00729	0.00685			0.95632	0.85536
	0.01577	0.01179	0.00277	0.00318							0.00165	0.00162	0.00772	0.00688			0.96002	0.86143
	0.01601	0.01182	0.00274	0.00313							0.00167	0.00162	0.00785	0.00699			0.96301	0.86853
	0.01613	0.01175	0.00271	0.00309							0.00169	0.00164	0.00789	0.00713			0.96656	0.87725
	0.01615	0.01162	0.00268	0.00305							0.00171	0.00165	0.00819	0.0072			0.97124	0.88457
	0.0161	0.01143	0.00266	0.00301							0.00173	0.00166	0.00942	0.00705			0.97767	0.89262
	0.01597	0.01117	0.00263	0.00297							0.00175	0.00168	0.01077	0.00701			0.98245	0.90405
	0.01575	0.01087	0.0026	0.00293							0.00177	0.00169	0.01054	0.00713			0.98562	0.91516
	0.01553	0.01055	0.00257	0.0029							0.00179	0.00171	0.00948	0.0075			0.98875	0.92482
	0.01532	0.01025	0.00254	0.00286							0.00181	0.00172	0.00893	0.00789			0.99071	0.93542
	0.01521	0.01004	0.00251	0.00283							0.00182	0.00173	0.00951	0.00788			0.99342	0.94618
	0.01521	0.00993	0.00247	0.00281							0.00183	0.00174	0.01025	0.00784			0.99519	0.95592
	0.01533	0.00992	0.00244	0.00278							0.00184	0.00174	0.01138	0.00773			0.9961	0.96523
	0.01556	0.01	0.0024	0.00276							0.00185	0.00174	0.01241	0.00773			0.9965	0.97056
	0.01583	0.01011	0.00237	0.00274							0.00186	0.00174	0.01257	0.00786			0.99685	0.97491
	0.01608	0.0102	0.00233	0.00273							0.00188	0.00175	0.0116	0.00825			0.99726	0.98024
	0.01629	0.01024	0.0023	0.00272							0.00189	0.00175	0.01193	0.00836			0.9977	0.98427
	0.01651	0.01027	0.00226	0.00271							0.00191	0.00176	0.01267	0.00835			0.99833	0.98887
	0.01676	0.01034	0.00223	0.00271							0.00192	0.00177	0.01267	0.00861			0.99896	0.99181
	0.01705	0.01047	0.00221	0.00271							0.00193	0.00178	0.01198	0.00926			0.99912	0.99321
	0.01738	0.01064	0.00218	0.00271							0.00194	0.00178	0.01346	0.00892			0.99929	0.99433
	0.0177	0.01081	0.00227	0.0027							0.00194	0.00178	0.01573	0.00836			0.99955	0.99532
	0.01791	0.0109	0.00236	0.00269							0.00194	0.00178	0.01592	0.00858			1	0.99626
	0.01799	0.01086	0.00247	0.00269							0.00194	0.00178	0.01557	0.00911			1	0.99842
	0.01801	0.01076	0.0026	0.0027							0.00193	0.00176	0.01585	0.00943			1	0.99923
	0.01803	0.01065	0.00274	0.00272							0.00192	0.00175	0.01679	0.00942			1	1
	0.01804	0.01051	0.0029	0.00275							0.00191	0.00173	0.01724	0.0097			1	1
	0.01807	0.01032	0.00308	0.00279							0.0019	0.00171	0.01736	0.01021
	0.01811	0.01007	0.00328	0.00283							0.00189	0.00169	0.0173	0.01088
	0.01812	0.00977	0.00349	0.0029							0.00189	0.00168	0.02013	0.00977
	0.01814	0.00948	0.00371	0.00297							0.00189	0.00167	0.02186	0.00944
	0.01822	0.00927	0.00395	0.00307							0.00204	0.0016	0.02285	0.00952
	0.01833	0.00913	0.0042	0.00318							0.0022	0.00155	0.02238	0.01036
	0.01848	0.00908	0.00446	0.00331							0.00237	0.00152	0.02247	0.01099
	0.01865	0.00912	0.00475	0.00346							0.00253	0.00149	0.02397	0.01081
	0.01885	0.00925	0.00506	0.00362							0.00268	0.00149	0.0263	0.01028
	0.01902	0.00938	0.00539	0.0038							0.00282	0.00149	0.02692	0.01063
	0.01914	0.00951	0.00574	0.00399							0.00294	0.0015	0.02626	0.01172
	0.01936	0.00966	0.00611	0.0042							0.00304	0.00152	0.02632	0.0125
	0.01963	0.00984	0.00649	0.00442							0.00312	0.00154	0.02754	0.01259
	0.01994	0.01009	0.0069	0.00466							0.00319	0.00157	0.02914	0.0125
	0.02025	0.01034	0.00732	0.0049							0.00325	0.0016	0.03021	0.01275
	0.02045	0.01052	0.00777	0.00515							0.0033	0.00165	0.03158	0.01286
	0.02055	0.01061	0.00824	0.00541							0.00337	0.00174	0.03322	0.01287
	0.02066	0.01069	0.00871	0.00568							0.00347	0.00187	0.03417	0.01327
	0.02084	0.01077	0.00919	0.00595							0.00361	0.00206	0.03444	0.01406
	0.02104	0.01084	0.00967	0.00623							0.0038	0.0023	0.03534	0.01455
	0.02126	0.01087	0.01013	0.00652							0.00403	0.00259	0.03657	0.01489
	0.02152	0.01091	0.01058	0.00683							0.00431	0.00292	0.03738	0.01548
	0.02185	0.01099	0.01101	0.00714							0.00464	0.00329	0.03735	0.01656
	0.02228	0.01111	0.01141	0.00745							0.00503	0.00369	0.03757	0.01755
	0.02288	0.01124	0.01179	0.00777							0.00547	0.00414	0.03944	0.01762
	0.02367	0.01139	0.01217	0.00809							0.00595	0.00461	0.04156	0.01763
	0.02465	0.01154	0.01255	0.0084							0.00647	0.0051	0.0431	0.01798
	0.02585	0.01166	0.01294	0.0087							0.00703	0.00561	0.04354	0.0189
	0.02722	0.01176	0.01335	0.00898							0.00762	0.00614	0.04443	0.01962
	0.02867	0.01184	0.01377	0.00924							0.00847	0.00659	0.04468	0.0207
	0.03011	0.01192	0.0142	0.00949							0.00939	0.00706	0.04542	0.02156
	0.03153	0.012	0.01464	0.00972							0.01038	0.00753	0.04709	0.02193
	0.03291	0.01208	0.01508	0.00994							0.0114	0.00801	0.05037	0.02156
	0.03429	0.01218	0.01552	0.01015							0.01247	0.00852	0.05184	0.02212
	0.03566	0.01229	0.01595	0.01035							0.01357	0.00905	0.0515	0.02353
	0.03698	0.01237	0.01637	0.01055							0.01469	0.0096	0.05243	0.02438
	0.03827	0.01243	0.01681	0.01072							0.01583	0.01019	0.05466	0.02462
	0.03963	0.01252	0.01722	0.01089							0.01692	0.01079	0.05573	0.02544
	0.04113	0.01264	0.01762	0.01106							0.01789	0.01136	0.05618	0.02658
	0.04266	0.01275	0.01801	0.01122							0.01877	0.01192	0.05712	0.02751
	0.04419	0.01287	0.01839	0.01137							0.01961	0.01247	0.05864	0.02816
	0.04572	0.01303	0.01877	0.01152							0.02042	0.01301	0.06017	0.02883
	0.04722	0.01322	0.01914	0.01167							0.02121	0.01354	0.06214	0.0293
	0.04863	0.01341	0.01951	0.0118							0.02197	0.01406	0.06377	0.02997
	0.04996	0.01361	0.01989	0.01193							0.02279	0.01453	0.06527	0.0307
	0.05129	0.01384	0.02027	0.01205							0.0236	0.015	0.06669	0.0315
	0.05266	0.01413	0.02066	0.01216							0.02442	0.01548	0.06907	0.03186
	0.05407	0.01445	0.02106	0.01226							0.02527	0.016	0.07016	0.03283
	0.05552	0.01477	0.02146	0.01236							0.02619	0.01657	0.07029	0.03429
	0.05697	0.01508	0.02187	0.01245							0.02715	0.01719	0.07024	0.03589
	0.05837	0.01536	0.02228	0.01254							0.02814	0.01783	0.07208	0.03652
	0.05968	0.01562	0.0227	0.01261							0.02911	0.01847	0.07384	0.03721
	0.06093	0.01588	0.02313	0.01269							0.03004	0.0191	0.07307	0.03926
	0.06216	0.01617	0.02355	0.01276							0.03092	0.01972	0.07686	0.03884
	0.06333	0.01646	0.02396	0.01283							0.03177	0.02033	0.08272	0.03755
	0.06437	0.01671	0.02437	0.01291							0.03261	0.02094	0.08543	0.03784
	0.06531	0.01693	0.02478	0.01298							0.03344	0.02156	0.08552	0.03926
	0.0662	0.01715	0.02519	0.01304							0.03422	0.02215	0.08565	0.04069
	0.06705	0.01735	0.02561	0.0131							0.03489	0.02262	0.08765	0.04123
	0.06789	0.01754	0.02605	0.01315							0.03543	0.02296	0.08914	0.04199
	0.06878	0.01774	0.02651	0.01319							0.03599	0.02332	0.09054	0.04277
	0.06982	0.018	0.02698	0.01322							0.03663	0.02375	0.093	0.04303
	0.07099	0.01832	0.02748	0.01324							0.03729	0.02418	0.09502	0.04347
	0.07224	0.01865	0.02802	0.01324							0.03794	0.0246	0.09534	0.04467
	0.07353	0.01899	0.02858	0.01324							0.03859	0.02497	0.09524	0.04606
	0.07483	0.01931	0.02914	0.01323							0.03926	0.02532	0.09705	0.04652
	0.0761	0.0196	0.02969	0.01323							0.03994	0.02565	0.09969	0.04657
	0.07736	0.01988	0.03025	0.01323							0.04071	0.02601	0.10187	0.04684
	0.07867	0.02016	0.0308	0.01323							0.04163	0.0265	0.10302	0.04754
	0.08001	0.02042	0.03133	0.01324							0.04271	0.02713	0.10422	0.04821
	0.08136	0.02065	0.03184	0.01325							0.04384	0.02783	0.1056	0.04878
	0.0827	0.02084	0.03233	0.01327							0.04495	0.02854	0.10694	0.04936
	0.08398	0.02098	0.03279	0.0133							0.04598	0.02922	0.10867	0.04974
	0.0852	0.0211	0.03322	0.01334							0.04695	0.02989	0.11035	0.05013
	0.0864	0.0212	0.03362	0.01338							0.04784	0.03055	0.11168	0.05067
	0.08764	0.02131	0.034	0.01343							0.0487	0.03121	0.112	0.05169
	0.08893	0.02146	0.03437	0.01349							0.04957	0.03188	0.1131	0.05233
	0.09025	0.02163	0.03473	0.01354							0.05046	0.03259	0.11613	0.05205
	0.09157	0.0218	0.03509	0.0136							0.05133	0.03327	0.11896	0.05189
	0.09287	0.02196	0.03546	0.01365							0.05217	0.03391	0.11904	0.05296
	0.0941	0.02209	0.03583	0.01371							0.05298	0.03453	0.11851	0.05433
	0.09525	0.02222	0.03621	0.01376							0.05378	0.03511	0.11943	0.05501
	0.09636	0.02235	0.03659	0.01382							0.05456	0.03566	0.12174	0.05502
	0.09745	0.02253	0.03696	0.01387							0.05531	0.03617	0.12278	0.05563
	0.0985	0.02273	0.03732	0.01394							0.05603	0.03665	0.12436	0.05596
	0.09953	0.02295	0.03767	0.014							0.0567	0.0371	0.12599	0.05627
	0.10056	0.02318	0.03802	0.01407							0.05733	0.03752	0.12736	0.05669
	0.10158	0.02341	0.03838	0.01414							0.05791	0.03791	0.1277	0.05756
	0.10266	0.02368	0.03876	0.01421							0.05845	0.03827	0.12848	0.05823
	0.10382	0.02399	0.03916	0.01429							0.05893	0.03859	0.12884	0.05908
	0.10502	0.02431	0.03958	0.01437							0.05935	0.03888	0.13126	0.05894
	0.10622	0.02463	0.04003	0.01445							0.05971	0.03913	0.13429	0.05852
	0.1074	0.02494	0.0405	0.01454							0.05999	0.03936	0.13503	0.05914
	0.10858	0.02524	0.04097	0.01464							0.06022	0.03957	0.13392	0.06064
	0.10969	0.02552	0.04146	0.01474							0.06042	0.03976	0.13476	0.06121
	0.1107	0.02576	0.04194	0.01484							0.06062	0.03993	0.13797	0.06062
	0.11161	0.02596	0.0424	0.01496							0.06084	0.04008	0.13998	0.06061
	0.11242	0.02611	0.04284	0.01507							0.0611	0.04022	0.14116	0.06098
	0.11321	0.02624	0.04327	0.01519							0.0614	0.04036	0.14264	0.0612
	0.1141	0.02641	0.04367	0.01531							0.06175	0.04052	0.1438	0.06155
	0.11513	0.02661	0.04406	0.01543							0.06217	0.0407	0.14353	0.06257
	0.11623	0.02682	0.04444	0.01555							0.06264	0.04091	0.14354	0.06348
	0.11735	0.02702	0.04484	0.01568							0.06315	0.04116	0.14391	0.06421
	0.11847	0.02721	0.04524	0.0158							0.06371	0.04144	0.146	0.06407
	0.11951	0.02736	0.04564	0.01592							0.06428	0.04175	0.14783	0.06405
	0.12044	0.02746	0.04604	0.01604							0.06486	0.04208	0.1488	0.06444
	0.12123	0.02749	0.04646	0.01616							0.06544	0.04242	0.15066	0.0644
	0.12194	0.02746	0.04688	0.01628							0.06601	0.04277	0.15204	0.06458
	0.12266	0.02742	0.04732	0.0164							0.06655	0.04311	0.1533	0.06482
	0.12347	0.0274	0.04776	0.01651							0.06705	0.04342	0.15408	0.06529
	0.12435	0.02742	0.0482	0.01663							0.06753	0.04371	0.15539	0.06549
	0.1253	0.02747	0.04865	0.01674							0.06797	0.04396	0.15553	0.06627
	0.12634	0.02758	0.04909	0.01685							0.06838	0.04418	0.15652	0.06663
	0.12746	0.02774	0.04952	0.01695							0.06875	0.04436	0.15923	0.06615
	0.12862	0.02797	0.04997	0.01706							0.06908	0.04449	0.16128	0.06602
	0.12988	0.02829	0.05041	0.01715							0.06939	0.04456	0.16192	0.06653
	0.13128	0.02868	0.05087	0.01724							0.06968	0.04458	0.1624	0.06712
	0.13276	0.0291	0.05133	0.01733							0.06997	0.04457	0.16416	0.06712
	0.13418	0.02949	0.05181	0.01742							0.07026	0.04457	0.16435	0.06784
	0.13552	0.02979	0.0523	0.0175							0.07058	0.04459	0.16438	0.06865
	0.13674	0.03001	0.05281	0.01757							0.07093	0.04463	0.16643	0.0685
	0.13784	0.03016	0.05333	0.01764							0.07128	0.04468	0.16855	0.06834
	0.13889	0.03029	0.05386	0.01771							0.07162	0.04474	0.16792	0.06943
	0.13992	0.03045	0.05441	0.01777							0.07194	0.04483	0.16783	0.0703
	0.14095	0.03064	0.05496	0.01783							0.07224	0.04492	0.16956	0.07031
	0.14188	0.03081	0.05554	0.01788							0.07254	0.04502	0.17068	0.0706
	0.1426	0.03087	0.05613	0.01793							0.07284	0.0451	0.17133	0.07111
	0.1431	0.03083	0.05674	0.01797							0.07316	0.04515	0.17201	0.0716
	0.14349	0.03075	0.05737	0.01802							0.07354	0.04515	0.17255	0.07216
	0.14389	0.03068	0.05801	0.01805							0.07397	0.04511	0.17287	0.07282
	0.14438	0.03066	0.05865	0.01809							0.07444	0.04502	0.17412	0.07303
	0.14495	0.0307	0.05926	0.01811							0.07493	0.04489	0.17606	0.07291
	0.1456	0.03077	0.05986	0.01814							0.07542	0.04471	0.17722	0.07316
	0.14625	0.03083	0.06043	0.01816							0.0759	0.04449	0.17721	0.07396
	0.1469	0.03087	0.06097	0.01817							0.07637	0.04425	0.17754	0.0746
	0.14764	0.03095	0.0615	0.01818							0.07683	0.04399	0.17925	0.07457
	0.14857	0.03109	0.06202	0.01819							0.0773	0.04372	0.18074	0.07464
	0.14969	0.03132	0.06256	0.0182							0.07777	0.04344	0.18115	0.07522
	0.15089	0.03159	0.06311	0.01821							0.07821	0.04317	0.1814	0.07587
	0.15204	0.03185	0.0637	0.01822							0.0786	0.04294	0.18212	0.07629
	0.15303	0.03205	0.0643	0.01823							0.07898	0.04276	0.18266	0.07679
	0.15387	0.0322	0.06493	0.01823							0.07938	0.04264	0.18446	0.07667
	0.15461	0.03231	0.06557	0.01824							0.07982	0.0426	0.18607	0.07665
	0.15527	0.03239	0.06622	0.01824							0.08029	0.04264	0.18661	0.07712
	0.15594	0.03246	0.06688	0.01825							0.0808	0.04275	0.18691	0.07768
	0.15668	0.03255	0.06754	0.01826							0.08132	0.0429	0.18822	0.07777
	0.15751	0.03268	0.0682	0.01826							0.0818	0.04305	0.18977	0.07775
	0.15847	0.03285	0.06887	0.01827							0.08223	0.0432	0.19049	0.07809
	0.15948	0.03303	0.06954	0.01829							0.08263	0.04333	0.19034	0.07881
	0.16043	0.03317	0.07023	0.0183							0.08302	0.04346	0.19028	0.07949
	0.16133	0.03329	0.07093	0.01831							0.08341	0.04358	0.19039	0.08009
	0.16216	0.0334	0.07165	0.01833							0.0838	0.0437	0.19026	0.08079
	0.16295	0.0335	0.07237	0.01834							0.08417	0.0438	0.19061	0.08126
	0.16372	0.0336	0.0731	0.01836							0.08447	0.04386	0.19167	0.08139
	0.16454	0.03373	0.07384	0.01838							0.08468	0.04387	0.19329	0.08123
	0.16545	0.0339	0.07458	0.01839							0.08483	0.04389	0.19417	0.08142
	0.16644	0.03411	0.07532	0.01841							0.08489	0.04391	0.19483	0.08171
	0.16746	0.03435	0.07607	0.01844							0.08493	0.04394	0.19607	0.08171
	0.16846	0.03455	0.07681	0.01846							0.08495	0.04396	0.19684	0.08192
	0.16945	0.03474	0.07754	0.01849							0.08494	0.04398	0.1973	0.08227
	0.17045	0.03492	0.07826	0.01853							0.0849	0.04401	0.19977	0.08169
	0.17151	0.03511	0.07897	0.01857							0.08483	0.04405	0.20127	0.08156
	0.17263	0.03531	0.07966	0.01861							0.08475	0.0441	0.20051	0.08241
	0.17368	0.03544	0.08035	0.01866							0.08466	0.04414	0.20001	0.08315
	0.17451	0.03545	0.08101	0.01872							0.08461	0.04418	0.20026	0.08354
	0.17507	0.03534	0.08165	0.01878							0.08457	0.04421	0.20023	0.08405
	0.17549	0.03517	0.08229	0.01885							0.08456	0.04423	0.20142	0.08397
	0.17586	0.03503	0.08292	0.01893							0.08456	0.04424	0.20281	0.08379
	0.17621	0.03492	0.08354	0.019							0.0846	0.04425	0.20299	0.08415
	0.1766	0.03485	0.08416	0.01909							0.08467	0.04426	0.20285	0.08463
	0.1771	0.03485	0.08476	0.01917							0.0848	0.04427	0.20338	0.0848
	0.17773	0.03489	0.08535	0.01927							0.08499	0.04429	0.20437	0.08474
	0.17842	0.03494	0.08593	0.01937							0.08523	0.04433	0.20513	0.08478
	0.17918	0.03499	0.08651	0.01947							0.08551	0.04439	0.20634	0.0846
	0.17994	0.03503	0.08709	0.01959							0.08582	0.04448	0.20625	0.08499
	0.18072	0.03507	0.08766	0.0197							0.08615	0.04458	0.20514	0.08584
	0.18157	0.03514	0.08823	0.01982							0.08652	0.04469	0.20442	0.08652
	0.18242	0.03524	0.0888	0.01995							0.08689	0.04479	0.20526	0.08645
	0.18317	0.03531	0.08936	0.02008							0.08721	0.04489	0.20724	0.08586
	0.18374	0.03531	0.08992	0.02022							0.08748	0.04497	0.20822	0.08573
	0.18418	0.03523	0.09047	0.02036							0.08769	0.04503	0.20747	0.08637
	0.18458	0.03513	0.09101	0.02051							0.08785	0.04507	0.20544	0.08762
	0.185	0.03502	0.09155	0.02066							0.08796	0.0451	0.20612	0.0876
	0.1855	0.03492	0.09208	0.02081							0.08801	0.04513	0.2093	0.08642
	0.18606	0.03483	0.0926	0.02097							0.088	0.04517	0.21089	0.086
	0.18663	0.03477	0.09312	0.02113							0.08791	0.04521	0.20936	0.08694
	0.18718	0.03475	0.09362	0.02129							0.08776	0.04527	0.20801	0.08783
	0.1877	0.03478	0.09411	0.02146							0.08757	0.04535	0.20854	0.08786
	0.18817	0.03485	0.09459	0.02163							0.08734	0.04545	0.21017	0.08737
	0.18867	0.03497	0.09505	0.02181							0.08708	0.04557	0.21155	0.08701
	0.18923	0.03513	0.09549	0.02199							0.0868	0.04571	0.21167	0.08721
	0.18982	0.0353	0.0959	0.02217							0.08652	0.04587	0.21045	0.08801
	0.19039	0.03543	0.09627	0.02236							0.08624	0.04605	0.21089	0.08805
	0.19085	0.03548	0.09663	0.02256							0.08599	0.04623	0.21283	0.08742
	0.19112	0.0354	0.09697	0.02276							0.08577	0.0464	0.21314	0.08752
	0.19123	0.03518	0.09731	0.02297							0.08559	0.04656	0.21206	0.08824
	0.19129	0.03489	0.09763	0.02319							0.08545	0.04668	0.21276	0.08815
	0.19143	0.03459	0.09796	0.02341							0.08535	0.04676	0.21332	0.08813
	0.19163	0.03432	0.09829	0.02363							0.08529	0.0468	0.21223	0.08886
	0.19187	0.0341	0.09861	0.02386							0.08526	0.0468	0.21319	0.08864
	0.19214	0.03391	0.09891	0.0241							0.08524	0.04678	0.21507	0.08801
	0.19244	0.03375	0.09918	0.02434							0.08523	0.04674	0.21466	0.08842
	0.19279	0.0336	0.09943	0.02459							0.08522	0.04668	0.21293	0.08944
	0.19325	0.03349	0.09964	0.02484							0.0852	0.04661	0.21346	0.08942
	0.19388	0.03346	0.09985	0.0251							0.0852	0.04654	0.21588	0.08854
	0.19463	0.03348	0.10006	0.02536							0.08521	0.04645	0.21751	0.08805
	0.19542	0.03352	0.10028	0.02561							0.08523	0.04638	0.21662	0.08867
	0.19616	0.03352	0.1005	0.02587							0.08524	0.04632	0.21521	0.08955
	0.19682	0.03347	0.10074	0.02613							0.08524	0.0463	0.21491	0.08993
	0.1974	0.03339	0.10102	0.02638							0.08523	0.04629	0.21734	0.08907
	0.19789	0.03328	0.10138	0.02661							0.08522	0.04628	0.21826	0.08891
	0.1983	0.03318	0.10181	0.02683							0.08521	0.04626	0.21768	0.08942
	0.19866	0.03307	0.1023	0.02705							0.08523	0.04625	0.21628	0.09032
	0.19901	0.03293	0.10285	0.02725							0.08529	0.04624	0.2158	0.09081
	0.19929	0.03276	0.10345	0.02744							0.08542	0.04623	0.21525	0.09134
	0.19953	0.03256	0.1041	0.02762							0.08562	0.04621	0.21649	0.09103
	0.19975	0.03235	0.10477	0.02779							0.08587	0.04618	0.2191	0.09011
	0.20005	0.03218	0.10543	0.02796							0.08617	0.04614	0.22118	0.08946
	0.20052	0.03209	0.10609	0.02813							0.08653	0.04608	0.22197	0.08938
	0.20116	0.03209	0.10676	0.0283							0.08694	0.046	0.22056	0.09025
	0.20193	0.03213	0.10742	0.02846							0.08744	0.0459	0.22002	0.09076
	0.20271	0.03217	0.10809	0.02862							0.088	0.04576	0.22043	0.09083
	0.20343	0.03219	0.10874	0.02879							0.08862	0.0456	0.22066	0.09099
	0.20408	0.03219	0.10939	0.02895							0.08926	0.04539	0.22032	0.09141
	0.20475	0.0322	0.11002	0.02911							0.08988	0.04516	0.22072	0.0915
	0.20543	0.03221	0.11063	0.02927							0.09047	0.04492	0.22047	0.0919
	0.20608	0.03224	0.11122	0.02943							0.09102	0.04468	0.22004	0.0924
	0.20669	0.03228	0.11178	0.0296							0.09155	0.04444	0.22211	0.09172
	0.20738	0.03231	0.11232	0.02977							0.0921	0.04418	0.22285	0.09167
	0.20807	0.03234	0.11284	0.02994							0.09265	0.04393	0.22262	0.09208
	0.20869	0.03235	0.11335	0.03011							0.0932	0.04367	0.22267	0.09236
	0.20927	0.03235	0.11385	0.03027							0.09374	0.04343	0.22354	0.09227
	0.20984	0.03238	0.11434	0.03044							0.09425	0.04319	0.22468	0.09206
	0.21032	0.03242	0.11485	0.0306							0.09472	0.04296	0.22522	0.09215
	0.21066	0.03241	0.11537	0.03076							0.09516	0.04275	0.22537	0.09241
	0.21085	0.03231	0.11591	0.03092							0.09556	0.04257	0.22563	0.09263
	0.21089	0.03216	0.11647	0.03107							0.09593	0.04243	0.22674	0.09246
	0.21085	0.032	0.11706	0.03121							0.09628	0.04231	0.22723	0.09257
	0.2108	0.03188	0.11765	0.03136							0.09663	0.04223	0.22664	0.09317
	0.21084	0.03181	0.11824	0.0315							0.09699	0.04216	0.22618	0.09373
	0.211	0.0318	0.11883	0.03163							0.09734	0.0421	0.2276	0.09343
	0.21125	0.03184	0.11941	0.03177							0.09768	0.04205	0.22902	0.09311
	0.21155	0.03187	0.11996	0.03191							0.09797	0.04199	0.22935	0.09327
	0.21188	0.03188	0.12048	0.03205							0.09822	0.04194	0.22969	0.09343
	0.21229	0.0319	0.12099	0.03219							0.09842	0.04188	0.23051	0.09339
	0.21279	0.03194	0.12148	0.03233							0.09858	0.04182	0.23065	0.09368
	0.21333	0.032	0.12196	0.03248							0.09872	0.04175	0.23081	0.09397
	0.21381	0.03204	0.12242	0.03262							0.09889	0.04169	0.23071	0.09441
	0.21426	0.03208	0.12288	0.03276							0.0991	0.04161	0.23209	0.09414
	0.21465	0.03212	0.12333	0.0329							0.09937	0.04153	0.23359	0.09383
	0.21498	0.03217	0.12378	0.03304							0.09968	0.04145	0.23515	0.09351
	0.21532	0.03224	0.12426	0.03317							0.10002	0.04137	0.23627	0.0934
	0.21573	0.03238	0.12474	0.0333							0.1004	0.04129	0.23605	0.09393
	0.21621	0.03256	0.12523	0.03343							0.10083	0.0412	0.23474	0.09499
	0.21672	0.03272	0.12572	0.03356							0.10132	0.04109	0.23539	0.09513
	0.21722	0.03286	0.12621	0.03369							0.10189	0.04098	0.23716	0.09473
	0.21778	0.03298	0.1267	0.03382							0.1025	0.04087	0.23855	0.09453
	0.21831	0.03304	0.12719	0.03395							0.10315	0.04077	0.23851	0.095
	0.21868	0.03296	0.12767	0.03408							0.10384	0.04067	0.23887	0.09529
	0.21893	0.03276	0.12815	0.03421							0.10457	0.04057	0.23997	0.09523
	0.21919	0.03252	0.1286	0.03435							0.1053	0.04047	0.242	0.09475
	0.21949	0.03228	0.12901	0.03449							0.10598	0.04038	0.24153	0.09542
	0.21975	0.03204	0.1294	0.03463							0.10658	0.04028	0.24176	0.09577
	0.21998	0.03183	0.12977	0.03477							0.10713	0.04016	0.24188	0.09618
	0.22028	0.0317	0.13012	0.03492							0.10763	0.04003	0.24271	0.09625
	0.22073	0.03167	0.13048	0.03506							0.10812	0.03988	0.24261	0.09676
	0.22126	0.0317	0.13085	0.0352							0.10858	0.03972	0.24291	0.09708
	0.22182	0.03176	0.13123	0.03534							0.10901	0.03955	0.24315	0.09743
	0.22245	0.03185	0.13161	0.03547							0.10943	0.03938	0.2447	0.09713
	0.22321	0.03199	0.13201	0.0356							0.10987	0.03922	0.24546	0.09721
	0.22409	0.03219	0.13245	0.03573							0.11032	0.03907	0.24656	0.09713
	0.22503	0.03242	0.13291	0.03585							0.11077	0.03895	0.2485	0.09663
	0.22596	0.03267	0.13331	0.03597							0.1112	0.03886	0.24951	0.09657
	0.22671	0.03289	0.13364	0.0361							0.11161	0.0388	0.24925	0.09712
	0.22723	0.033	0.13392	0.03623							0.112	0.03876	0.24945	0.09744
	0.22759	0.03298	0.13417	0.03637							0.11235	0.03874	0.24966	0.09774
	0.22781	0.03289	0.13431	0.03652							0.11268	0.03873	0.24942	0.09826
	0.22793	0.03273	0.13437	0.03668							0.11297	0.03875	0.24948	0.09863
	0.22797	0.03248	0.13436	0.03685							0.11322	0.0388	0.24952	0.09899
	0.22791	0.03213	0.13438	0.03701							0.11343	0.03887	0.25025	0.09901
	0.22779	0.03175	0.13441	0.03718							0.11358	0.03897	0.2514	0.0988
	0.22763	0.03135	0.13446	0.03734							0.11365	0.03908	0.25118	0.09927
	0.22747	0.03095	0.13456	0.0375							0.11361	0.03921	0.24935	0.10052
	0.22746	0.03063	0.13469	0.03765							0.11343	0.03936	0.24982	0.10063
	0.22763	0.03044	0.13487	0.03779							0.1131	0.03951	0.25198	0.09988
	0.22807	0.03042	0.1351	0.03793							0.11263	0.03968	0.2534	0.0995
	0.22877	0.03054	0.13539	0.03805							0.11202	0.03985	0.25466	0.09919
	0.22961	0.03073	0.13573	0.03817							0.11129	0.04004	0.2549	0.09936
	0.23056	0.03096	0.13611	0.03828							0.11044	0.04026	0.25163	0.10125
	0.23155	0.03121	0.13653	0.03838							0.10949	0.04051	0.25234	0.10118
	0.23256	0.03146	0.13697	0.03848							0.10845	0.0408	0.25519	0.10004
	0.23363	0.03174	0.13744	0.03857							0.10734	0.04115	0.25583	0.09999
	0.23469	0.03207	0.13796	0.03866							0.1061	0.04156	0.25323	0.10154
	0.23568	0.03245	0.13857	0.03873							0.10463	0.04208	0.25269	0.10208
	0.2365	0.03283	0.1392	0.03881							0.10777	0.04109	0.26024	0.09859
	0.23713	0.03317	0.13975	0.03889							0.10799	0.04102	0.25979	0.09902
	0.23768	0.03349	0.1402	0.039							0.10773	0.04106	0.25887	0.09969
	0.23824	0.03381	0.14059	0.03911							0.10745	0.0411	0.25861	0.10003
	0.23867	0.03409	0.14094	0.03923							0.10732	0.04108	0.25826	0.10042
	0.23903	0.03428	0.14125	0.03936							0.10763	0.04092	0.25862	0.10044
	0.23938	0.0344	0.14151	0.03949							0.10898	0.04046	0.25955	0.10018
	0.23966	0.03444	0.14175	0.03962							0.11058	0.03998	0.25954	0.10037
	0.23988	0.03439	0.14194	0.03977							0.11128	0.03974	0.25964	0.1005
	0.24002	0.03427	0.14209	0.03992							0.11181	0.03955	0.26119	0.09991
	0.23998	0.0341	0.14223	0.04007							0.11237	0.03936	0.26157	0.09989
	0.23981	0.03388	0.14238	0.04023							0.11293	0.03917	0.262	0.09983
	0.23958	0.03366	0.14252	0.04038							0.11285	0.03911	0.26129	0.10033
	0.23932	0.03345	0.14265	0.04054							0.11357	0.0389	0.26014	0.10105
	0.23913	0.0333	0.14278	0.0407							0.11437	0.0387	0.2592	0.10166
	0.2391	0.03324	0.14289	0.04087							0.11522	0.03852	0.25949	0.10165
	0.23918	0.03324	0.14301	0.04103							0.11605	0.03837	0.25986	0.10159
	0.23949	0.0333	0.14321	0.04118							0.11686	0.03826	0.26284	0.10024
	0.24009	0.03344	0.14351	0.04131							0.11767	0.03818	0.26395	0.09982
	0.24092	0.03363	0.14391	0.04143							0.11849	0.03812	0.2625	0.10063
	0.24181	0.03381	0.14436	0.04154							0.11932	0.03808	0.26107	0.10144
	0.24279	0.034	0.14493	0.04163							0.12017	0.03807	0.26199	0.10109
	0.24388	0.03421	0.14551	0.04172							0.12104	0.03809	0.26382	0.10029
	0.24506	0.03446	0.14594	0.04184							0.12193	0.03813	0.26508	0.09977
	0.24621	0.03468	0.14632	0.04197							0.1228	0.0382	0.26495	0.09992
	0.24729	0.03483	0.14667	0.04211							0.12367	0.0383	0.26479	0.10009
	0.24833	0.03493	0.14698	0.04225							0.12456	0.03843	0.26576	0.09971
	0.24928	0.03504	0.14724	0.0424							0.12545	0.03858	0.26542	0.09997
	0.25022	0.03523	0.14744	0.04256							0.1263	0.03874	0.26473	0.10043
	0.25117	0.03549	0.14762	0.04273							0.12711	0.0389	0.26612	0.09982
	0.25207	0.03577	0.14779	0.0429							0.12788	0.03907	0.2685	0.09871
	0.25276	0.036	0.14794	0.04308							0.12858	0.03923	0.26834	0.09888
	0.25327	0.03613	0.14807	0.04327							0.12916	0.03937	0.26716	0.09957
	0.2536	0.03614	0.14816	0.04346							0.12958	0.03946	0.26833	0.09905
	0.25375	0.03606	0.14824	0.04366							0.12985	0.03949	0.26909	0.09874
	0.25383	0.03593	0.14835	0.04386							0.13001	0.03948	0.26782	0.09946
	0.2539	0.03578	0.14849	0.04405							0.13011	0.03944	0.26817	0.09935
	0.25399	0.03562	0.14867	0.04424							0.13014	0.0394	0.2693	0.09882
	0.25395	0.03543	0.14888	0.04443							0.13011	0.03937	0.26909	0.09898
	0.25381	0.03521	0.14914	0.04462							0.13	0.03933	0.26937	0.09888
	0.25366	0.035	0.14944	0.0448							0.12981	0.03929	0.27018	0.0985
	0.25344	0.03482	0.14976	0.04497							0.12955	0.03924	0.27006	0.09861
	0.25313	0.03471	0.15009	0.04515							0.12921	0.03918	0.26979	0.09878
	0.25309	0.03471	0.15038	0.04534							0.12879	0.0391	0.26956	0.09893
	0.2533	0.03477	0.15066	0.04553							0.12829	0.03901	0.27003	0.09872
	0.25357	0.03482	0.15093	0.04572							0.1277	0.03892	0.27075	0.09837
	0.25383	0.03483	0.15121	0.04591							0.12707	0.03883	0.27046	0.09855
	0.2541	0.0348	0.15148	0.0461							0.12638	0.03872	0.26967	0.099
	0.25447	0.03479	0.15172	0.0463							0.12562	0.03857	0.2704	0.09862
	0.25496	0.0348	0.15195	0.0465							0.12465	0.03838	0.27072	0.09845
	0.25548	0.03484	0.15215	0.0467							0.12373	0.03821	0.27097	0.09832
	0.25599	0.0349	0.15234	0.04691							0.12317	0.03809	0.27239	0.09756
	0.25645	0.03496	0.15251	0.04712							0.12292	0.03801	0.27457	0.0964
	0.25678	0.03499	0.15268	0.04733							0.1229	0.03793	0.27444	0.09645
	0.25704	0.03503	0.15285	0.04753							0.12307	0.03788	0.27304	0.09718
	0.25731	0.03513	0.15304	0.04774							0.12335	0.03785	0.27178	0.09785
	0.25759	0.03528	0.15323	0.04794							0.12382	0.03788	0.27119	0.09816
	0.25782	0.03543	0.15344	0.04814							0.12454	0.03796	0.27085	0.09834
	0.25791	0.03552	0.15367	0.04833							0.12562	0.03812	0.27347	0.09691
	0.2579	0.03554	0.15391	0.04852							0.12724	0.03842	0.27526	0.09594
	0.25785	0.03554	0.15417	0.0487							0.1293	0.03889	0.27501	0.09606
	0.25785	0.03556	0.15442	0.04888							0.13098	0.03933	0.27241	0.09745
	0.25797	0.03562	0.15465	0.04906							0.13238	0.03972	0.27146	0.09796
	0.25821	0.03574	0.15487	0.04924							0.13363	0.0401	0.27306	0.09705
	0.25847	0.03588	0.15507	0.04942							0.13474	0.04044	0.2746	0.09619
	0.25873	0.03603	0.15525	0.04961							0.1357	0.04075	0.27533	0.09577
	0.25898	0.03617	0.15539	0.0498							0.13642	0.04098	0.27628	0.09523
	0.25919	0.0363	0.1555	0.04999							0.13685	0.0411	0.27651	0.09507
	0.25939	0.03646	0.15557	0.0502							0.1371	0.04115	0.27462	0.09604
	0.25952	0.03661	0.15562	0.05041							0.1372	0.04113	0.27229	0.09726
	0.25955	0.03676	0.15565	0.05062							0.13711	0.04105	0.27183	0.09747
	0.2594	0.03688	0.15566	0.05084							0.13687	0.04093	0.27535	0.0955
	0.25912	0.03695	0.15561	0.05107							0.13656	0.04078	0.2784	0.09386
	0.25895	0.03698	0.15555	0.0513							0.13615	0.04061	0.27964	0.09318
	0.25885	0.03702	0.15555	0.05153							0.13567	0.04042	0.27837	0.09375
	0.25897	0.03713	0.15562	0.05174							0.13514	0.04021	0.27773	0.09402
	0.25949	0.03734	0.15578	0.05193							0.13456	0.03999	0.27735	0.09414
	0.26037	0.03763	0.15602	0.0521							0.13394	0.03977	0.27554	0.09501
	0.26152	0.03795	0.15634	0.05225							0.13327	0.03953	0.27369	0.09592
	0.26294	0.03825	0.1567	0.05239							0.13249	0.03927	0.27485	0.09524
	0.26438	0.03853	0.15714	0.05252							0.13169	0.03902	0.27476	0.09521
	0.26583	0.03874	0.15765	0.05262							0.13096	0.03878	0.27358	0.09577
	0.26741	0.03891	0.15834	0.05268							0.13031	0.03857	0.27416	0.09539
	0.26841	0.03907	0.15904	0.05275							0.12974	0.03838	0.27422	0.09529
	0.26922	0.03921	0.15961	0.05284							0.12929	0.03822	0.27315	0.09579
	0.26993	0.03936	0.16015	0.05294							0.12899	0.03809	0.27287	0.09586
	0.2706	0.03956	0.16065	0.05305							0.12878	0.038	0.274	0.09518
	0.27118	0.03977	0.16106	0.05317							0.1286	0.03792	0.27473	0.09472
	0.27166	0.04	0.16137	0.05332							0.1285	0.03788	0.27592	0.09401
	0.27205	0.04019	0.16159	0.05349							0.12851	0.03786	0.27649	0.09363
	0.27238	0.04037	0.16177	0.05367							0.1286	0.03788	0.27701	0.09328
	0.27265	0.04052	0.16203	0.05383							0.12875	0.03791	0.27784	0.09277
	0.27282	0.04066	0.16227	0.05399							0.12898	0.03797	0.27753	0.09285
	0.27289	0.04079	0.16249	0.05415							0.12931	0.03806	0.27584	0.09365
	0.27296	0.04088	0.16267	0.05433							0.1296	0.03815	0.27546	0.09378
	0.27302	0.04096	0.16276	0.05452							0.12961	0.03818	0.27504	0.09393
	0.27317	0.04108	0.16289	0.05471							0.12979	0.03826	0.27382	0.09452
	0.27348	0.04122	0.16311	0.05486							0.13023	0.0384	0.27402	0.09434
	0.27395	0.04143	0.16336	0.05501							0.13084	0.03857	0.27461	0.09395
	0.27437	0.04175	0.16363	0.05515							0.13154	0.03878	0.27435	0.09403
	0.27477	0.04213	0.1639	0.05528							0.13235	0.03901	0.27376	0.09429
	0.2751	0.04253	0.16419	0.05541							0.13339	0.03931	0.27413	0.09404
	0.27526	0.04291	0.16449	0.05552							0.13473	0.03974	0.27479	0.09363
	0.27521	0.04323	0.16482	0.05563							0.1362	0.04025	0.27504	0.09345
	0.27513	0.04351	0.16515	0.05573							0.13774	0.04082	0.27488	0.09351
	0.27506	0.04379	0.16544	0.05584							0.1394	0.04149	0.27593	0.09291
	0.27497	0.04404	0.1657	0.05595							0.14123	0.04227	0.27667	0.09248
	0.27478	0.0442	0.16595	0.05605							0.143	0.04307	0.27608	0.0928
	0.27453	0.04424	0.16619	0.05616							0.14448	0.04375	0.27587	0.09291
	0.27418	0.04419	0.16643	0.05625							0.14563	0.04431	0.27701	0.09227
	0.27382	0.04413	0.16668	0.05635							0.14667	0.04482	0.27769	0.09188
	0.27351	0.04412	0.16685	0.05645							0.14762	0.04531	0.27674	0.0924
	0.27324	0.04413	0.16694	0.05657							0.14849	0.04577	0.2758	0.09292
	0.27297	0.04415	0.16699	0.0567							0.14924	0.04618	0.27632	0.09263
	0.27277	0.04414	0.16703	0.05683							0.14986	0.04654	0.27611	0.09276
	0.27264	0.04413	0.16703	0.05695							0.15036	0.04684	0.27455	0.09366
	0.27257	0.04412	0.167	0.05709							0.15082	0.04714	0.27397	0.09402
	0.27264	0.04415	0.16694	0.05723							0.15119	0.0474	0.27395	0.09407
	0.27288	0.04428	0.16694	0.05734							0.15144	0.0476	0.27458	0.09375
	0.27326	0.04449	0.16699	0.05744							0.15154	0.04774	0.2773	0.09229
	0.2737	0.04473	0.16708	0.05752							0.15148	0.04779	0.27928	0.09129
	0.27405	0.04493	0.16721	0.05759							0.15127	0.04777	0.2784	0.09184
	0.27419	0.04505	0.16737	0.05765							0.15093	0.0477	0.27626	0.09313
	0.27423	0.04506	0.16754	0.0577							0.15046	0.04757	0.27466	0.09415
	0.27428	0.04507	0.16768	0.05775							0.14986	0.04739	0.27506	0.09405
	0.27435	0.04514	0.1678	0.05781							0.1491	0.04715	0.27639	0.09345
	0.27456	0.04523	0.16789	0.05787							0.14818	0.04686	0.2778	0.09282
	0.27491	0.0453	0.16796	0.05794							0.14709	0.04651	0.27791	0.09293
	0.27529	0.04529	0.16803	0.058							0.14582	0.04611	0.2777	0.09322
	0.27562	0.04522	0.16808	0.05807							0.14437	0.04566	0.27759	0.09346
	0.27593	0.0451	0.16814	0.05813							0.14277	0.04517	0.27916	0.09276
	0.27633	0.04497	0.1682	0.05818							0.14318	0.04519	0.28111	0.09187
	0.27682	0.0449	0.16828	0.05823							0.14277	0.04499	0.2808	0.09221
	0.27728	0.0449	0.16836	0.05828							0.14242	0.0448	0.27891	0.09344
	0.27769	0.04492	0.16845	0.05831							0.14214	0.0446	0.27853	0.09384
	0.27802	0.04493	0.16856	0.05835							0.1412	0.04421	0.27866	0.09396
	0.27828	0.04494	0.16868	0.05837							0.1397	0.04368	0.27994	0.09344
	0.2786	0.04503	0.16881	0.05839							0.14087	0.04371	0.2809	0.09311
	0.27904	0.04525	0.16893	0.0584							0.1421	0.04378	0.28014	0.09374
	0.27961	0.04557	0.16903	0.05842							0.14329	0.04393	0.27968	0.0942
	0.2802	0.04591	0.16912	0.05844							0.14439	0.04412	0.28154	0.09336
	0.28069	0.04618	0.16922	0.05846							0.14531	0.04431	0.28448	0.09196
	0.28085	0.04625	0.16931	0.05847							0.14594	0.04444	0.28399	0.09242
	0.28063	0.04596	0.1694	0.05847							0.14627	0.04449	0.28179	0.09384
	0.28005	0.04538	0.16949	0.05848							0.14591	0.04429	0.28215	0.09386
	0.27927	0.04459	0.16958	0.05848							0.1435	0.04336	0.28368	0.09322
	0.27844	0.04373	0.16964	0.05849							0.14534	0.04411	0.28387	0.09334
	0.27775	0.04293	0.16967	0.0585							0.14671	0.04478	0.28348	0.09377
	0.27723	0.04227	0.16968	0.05852							0.14783	0.04541	0.28447	0.09345
	0.27686	0.04173	0.16967	0.05853							0.14883	0.04605	0.285	0.09338
	0.27664	0.04139	0.16963	0.05856							0.1498	0.04672	0.28403	0.09415
	0.27661	0.04136	0.16956	0.05859							0.15074	0.04742	0.28315	0.09489
	0.27684	0.04163	0.16948	0.05863							0.15156	0.04806	0.28404	0.09463
	0.27726	0.04211	0.16937	0.05867							0.15212	0.04858	0.2845	0.09462
	0.27755	0.0427	0.16927	0.05871							0.15236	0.04892	0.28382	0.09524
	0.27787	0.04328	0.16919	0.05874							0.15232	0.04912	0.28346	0.09569
	0.27805	0.04382	0.16913	0.05876							0.15222	0.04927	0.28454	0.09536
	0.27807	0.0442	0.16911	0.05877							0.15203	0.04935	0.28483	0.09547
	0.27801	0.04429	0.16911	0.05876							0.15171	0.04935	0.28466	0.09583
	0.27787	0.04416	0.16914	0.05875							0.15124	0.04927	0.28538	0.09572
	0.27761	0.04392	0.16918	0.05873							0.15058	0.0491	0.28566	0.09587
	0.27729	0.04365	0.16925	0.05869							0.14967	0.04884	0.28539	0.09633
	0.27705	0.0434	0.16934	0.05865							0.14849	0.0485	0.28441	0.09721
	0.27685	0.04322	0.16944	0.05859							0.14715	0.04814	0.28858	0.09525
	0.27667	0.04313	0.16953	0.05854							0.14588	0.04788	0.2883	0.09575
	0.27655	0.04311	0.1696	0.05848							0.14478	0.04774	0.28733	0.09665
	0.27651	0.04316	0.16963	0.05843							0.14391	0.04767	0.28834	0.09646
	0.27651	0.04323	0.16965	0.05838							0.1433	0.04767	0.28932	0.0963
	0.27652	0.0433	0.16964	0.05833							0.14286	0.04769	0.28989	0.09637
	0.27648	0.04333	0.16962	0.05828							0.14253	0.04774	0.29123	0.09599
	0.27651	0.04337	0.16957	0.05823							0.14226	0.0478	0.29231	0.09576
	0.27675	0.04346	0.16951	0.05818							0.14204	0.04787	0.2926	0.09596
	0.27717	0.04361	0.16944	0.05812							0.14188	0.04796	0.29298	0.09611
	0.27768	0.04379	0.16937	0.05806							0.14184	0.04804	0.29288	0.09651
	0.27824	0.04394	0.1693	0.05799							0.14188	0.04811	0.29199	0.09735
	0.27881	0.04404	0.16922	0.05792							0.14183	0.04813	0.29283	0.09719
	0.2793	0.04414	0.16916	0.05783							0.14174	0.04813	0.29491	0.09635
	0.27983	0.04428	0.16911	0.05775							0.14168	0.04812	0.29589	0.09613
	0.28034	0.04447	0.16906	0.05765							0.14165	0.04812	0.2947	0.09708
	0.28077	0.04469	0.16901	0.05756							0.14166	0.04812	0.29368	0.09793
	0.28112	0.04488	0.16898	0.05745							0.14169	0.04812	0.29373	0.0982
	0.28135	0.04498	0.16895	0.05734							0.14178	0.04813	0.29412	0.09826
	0.28148	0.04499	0.16893	0.05723							0.14195	0.04816	0.2942	0.09849
	0.28152	0.04495	0.1689	0.05712							0.14219	0.04821	0.29415	0.09879
	0.28153	0.0449	0.16885	0.05702							0.14249	0.04827	0.29477	0.09871
	0.28151	0.04485	0.16879	0.05692							0.1429	0.04836	0.29522	0.09872
	0.28146	0.0448	0.16872	0.05682							0.14342	0.04852	0.29449	0.09937
	0.28143	0.04477	0.16865	0.05672							0.14399	0.04874	0.29356	0.10012
	0.2814	0.04467	0.16857	0.05662							0.14459	0.049	0.29524	0.09944
	0.28138	0.0445	0.16849	0.05652							0.14523	0.0493	0.29711	0.09865
	0.28144	0.0443	0.1684	0.05642							0.1459	0.04962	0.29612	0.0994
	0.28157	0.04415	0.16832	0.05632							0.14659	0.04997	0.29364	0.10097
	0.28179	0.04411	0.16824	0.05622							0.14726	0.05032	0.29368	0.10116
	0.28205	0.04416	0.16816	0.05611							0.14786	0.05065	0.29586	0.10017
	0.28228	0.04425	0.16808	0.05601							0.14838	0.05094	0.29611	0.10024
	0.2825	0.04436	0.168	0.0559							0.14876	0.05119	0.29424	0.10148
	0.28264	0.04452	0.16794	0.05579							0.14891	0.0514	0.29342	0.10215
	0.28286	0.04473	0.16789	0.05567							0.14884	0.05157	0.29536	0.10129
	0.28309	0.04497	0.16788	0.05554							0.14868	0.05174	0.29646	0.10092
	0.28318	0.04514	0.1679	0.05539							0.14855	0.05193	0.29674	0.101
	0.28312	0.04525	0.16798	0.05523							0.14844	0.05215	0.29672	0.10124
	0.28304	0.04532	0.16808	0.05506							0.14832	0.05238	0.29679	0.10144
	0.28296	0.04535	0.16817	0.05489							0.14817	0.05264	0.2975	0.1013
	0.28281	0.04535	0.16827	0.05472							0.14801	0.0529	0.29922	0.10062
	0.28266	0.04536	0.16837	0.05455							0.14781	0.05316	0.29912	0.10093
	0.28259	0.04544	0.16847	0.05438							0.14762	0.05341	0.29805	0.10179
	0.28266	0.04561	0.16855	0.05422							0.14746	0.05364	0.29831	0.10193
	0.28287	0.04587	0.16857	0.05407							0.14736	0.05384	0.29928	0.10169
	0.28334	0.04618	0.16854	0.05395							0.14729	0.054	0.29955	0.10185
	0.28393	0.04653	0.1685	0.05383							0.14724	0.05412	0.30055	0.10162
	0.28456	0.0469	0.16844	0.05372							0.14717	0.0542	0.30202	0.10113
	0.28523	0.04721	0.16837	0.05361							0.1471	0.05425	0.30152	0.10172
	0.28592	0.0475	0.16827	0.05352							0.14702	0.05427	0.29989	0.10294
	0.28653	0.04773	0.16816	0.05343							0.14693	0.05426	0.29866	0.10395
	0.28705	0.0478	0.16806	0.05334							0.14683	0.05422	0.30015	0.10344
	0.2874	0.04774	0.16798	0.05325							0.14676	0.05417	0.30169	0.10292
	0.28763	0.04762	0.16791	0.05315							0.14676	0.05411	0.30196	0.1031
	0.28771	0.04748	0.16786	0.05306							0.14689	0.05406	0.30151	0.10368
	0.28766	0.04732	0.16782	0.05296							0.14713	0.054	0.30165	0.10393
	0.28748	0.04714	0.16779	0.05286							0.1474	0.05395	0.3022	0.10396
	0.28723	0.04697	0.1678	0.05276							0.14765	0.0539	0.30179	0.10452
	0.2869	0.04678	0.16785	0.05264							0.14785	0.05382	0.3021	0.10469
	0.28638	0.04654	0.16799	0.0525							0.148	0.0537	0.30437	0.10378
	0.28575	0.04623	0.16827	0.05232							0.14814	0.05352	0.30654	0.10297
	0.28516	0.04587	0.16809	0.05227							0.14827	0.05329	0.3063	0.10345
	0.28462	0.04546	0.16816	0.05215							0.14829	0.05304	0.30525	0.10436
	0.28418	0.04509	0.16841	0.05199							0.1481	0.05277	0.30386	0.10548
	0.28395	0.04482	0.1685	0.05187							0.14776	0.05246	0.3044	0.10554
	0.28394	0.04463	0.16825	0.05185							0.14735	0.05214	0.30626	0.10488
	0.28414	0.04452	0.16796	0.05184							0.14693	0.05184	0.3068	0.10494
	0.28449	0.04456	0.16774	0.05181							0.14654	0.0516	0.30675	0.10531
	0.28505	0.04478	0.16757	0.05177							0.14617	0.0514	0.30781	0.10508
	0.28593	0.04522	0.16742	0.05172							0.1458	0.05124	0.30819	0.10521
	0.28713	0.04583	0.16727	0.05167							0.14547	0.05115	0.30793	0.10569
	0.2885	0.04658	0.16708	0.05164							0.14522	0.05114	0.30856	0.10567
	0.28979	0.04733	0.1669	0.0516							0.14509	0.05122	0.30941	0.10553
	0.29083	0.04793	0.16672	0.05157							0.14516	0.05138	0.30975	0.10567
	0.29147	0.04827	0.16655	0.05153							0.14544	0.05159	0.31031	0.10568
	0.2917	0.04836	0.16638	0.05149							0.14589	0.05183	0.31007	0.10613
	0.29161	0.04825	0.1662	0.05146							0.14641	0.05208	0.30967	0.10666
	0.29121	0.04796	0.16605	0.05142							0.14698	0.05232	0.31092	0.10626
	0.29072	0.04748	0.16593	0.05138							0.14761	0.05255	0.31282	0.10549
	0.29012	0.04689	0.16583	0.05133							0.14829	0.05276	0.3127	0.10583
	0.28943	0.04623	0.16577	0.05127							0.14901	0.05295	0.31228	0.1063
	0.28879	0.04558	0.16574	0.0512							0.14978	0.05309	0.31301	0.10611
	0.2884	0.04497	0.16575	0.05112							0.15054	0.0532	0.3137	0.10597
	0.28819	0.0445	0.16581	0.05103							0.15122	0.05326	0.31407	0.10599
	0.28812	0.04416	0.16588	0.05094							0.15172	0.05329	0.31441	0.10603
	0.28804	0.04391	0.16596	0.05085							0.15212	0.05327	0.31451	0.10619
	0.28795	0.04371	0.16605	0.05076							0.15245	0.05322	0.31391	0.10671
	0.28778	0.04353	0.16616	0.05067							0.15272	0.05315	0.31383	0.10695
	0.2875	0.04337	0.16628	0.05058							0.15293	0.05305	0.31366	0.10724
	0.28711	0.04323	0.16642	0.05049							0.15309	0.05291	0.31386	0.10731
	0.28666	0.04313	0.16656	0.05039							0.15321	0.05275	0.31487	0.10695
	0.28616	0.04305	0.16671	0.0503							0.15328	0.05258	0.31605	0.10648
	0.28559	0.04297	0.16688	0.0502							0.15332	0.0524	0.31543	0.10698
	0.28499	0.0429	0.16706	0.05011							0.15341	0.05224	0.31454	0.10762
	0.2844	0.04284	0.16725	0.05							0.15363	0.05211	0.31528	0.10736
	0.28388	0.04284	0.16746	0.0499							0.15398	0.05203	0.3171	0.1065
	0.28345	0.04289	0.16768	0.04979							0.15445	0.05203	0.31885	0.10569
	0.28313	0.043	0.16791	0.04967							0.15499	0.05209	0.32104	0.10465
	0.28293	0.04317	0.16814	0.04956							0.15564	0.05223	0.32179	0.10437
	0.28282	0.0434	0.16838	0.04945							0.15643	0.05244	0.32062	0.10506
	0.28279	0.04366	0.16862	0.04933							0.15733	0.05272	0.31929	0.10585
	0.2829	0.04394	0.16887	0.04921							0.15821	0.05303	0.31801	0.10661
	0.28321	0.04423	0.16912	0.04909							0.15905	0.05335	0.3166	0.10744
	0.28364	0.04454	0.16936	0.04898							0.15994	0.0537	0.31663	0.10747
	0.28411	0.04484	0.16958	0.04887							0.16085	0.05406	0.31739	0.10711
	0.28449	0.04506	0.1698	0.04876							0.16148	0.05434	0.31885	0.10637
	0.28463	0.04515	0.17	0.04866							0.16185	0.05455	0.32	0.10579
	0.28454	0.04504	0.17019	0.04857							0.162	0.05471	0.32019	0.10572
	0.28422	0.04474	0.17035	0.04849							0.162	0.05484	0.31869	0.10652
	0.28378	0.0443	0.17046	0.04842							0.16187	0.05495	0.3182	0.10678
	0.2833	0.04381	0.17054	0.04836							0.16164	0.05505	0.31861	0.10654
	0.28288	0.0433	0.17063	0.0483							0.16129	0.05512	0.31946	0.10605
	0.28252	0.04282	0.17073	0.04824							0.16076	0.05516	0.31909	0.10619
	0.28228	0.04238	0.17083	0.04817							0.15998	0.05516	0.31788	0.10677
	0.28224	0.042	0.17092	0.04811							0.15894	0.05514	0.31716	0.10708
	0.28243	0.0417	0.17104	0.04804							0.15783	0.05515	0.31768	0.1067
	0.28282	0.0415	0.17119	0.04797							0.15684	0.05519	0.31856	0.10612
	0.28331	0.04143	0.17135	0.04789							0.15603	0.05524	0.31963	0.10544
	0.28363	0.04149	0.17151	0.04781							0.15528	0.05529	0.32017	0.10504
	0.28393	0.04158	0.17169	0.04773							0.15451	0.05531	0.31879	0.10561
	0.28424	0.0416	0.17187	0.04764							0.15369	0.0553	0.31713	0.10634
	0.28424	0.04156	0.17206	0.04755							0.15288	0.05527	0.316	0.10679
	0.28409	0.04144	0.17225	0.04746							0.15215	0.0552	0.3157	0.10679
	0.28393	0.04131	0.17243	0.04737							0.15159	0.05512	0.31587	0.10654
	0.28386	0.04118	0.1726	0.04729							0.15115	0.05501	0.3149	0.10689
	0.28398	0.04106	0.17275	0.0472							0.15079	0.05487	0.31296	0.10776
	0.28419	0.04097	0.17289	0.04712							0.15051	0.05469	0.31261	0.10777
	0.28439	0.04091	0.17301	0.04704							0.15036	0.05448	0.31425	0.10671
	0.28468	0.04089	0.17312	0.04697							0.15038	0.05425	0.31522	0.10603
	0.28517	0.04093	0.1732	0.0469							0.1504	0.054	0.31392	0.10654
	0.28523	0.0411	0.17325	0.04684							0.15023	0.05374	0.31283	0.10694
	0.28573	0.04129	0.17326	0.04679							0.14984	0.05345	0.31239	0.10701
	0.28591	0.04152	0.17326	0.04674							0.14932	0.05314	0.31261	0.10672
	0.28581	0.04175	0.17324	0.0467							0.14867	0.05277	0.31256	0.10658
	0.28613	0.04185	0.1732	0.04666							0.14791	0.05236	0.31241	0.10649
	0.28671	0.04182	0.17316	0.04662							0.14715	0.05199	0.31197	0.10655
	0.28697	0.04177	0.1731	0.04659							0.14642	0.0517	0.31156	0.1066
	0.28715	0.04169	0.17304	0.04656							0.14571	0.05146	0.31296	0.10568
	0.28742	0.04159	0.17297	0.04653							0.14501	0.05125	0.31447	0.10472
	0.28788	0.04145	0.17291	0.0465							0.14433	0.05107	0.31411	0.10473
	0.2884	0.04135	0.17286	0.04648							0.14367	0.05093	0.31211	0.10562
	0.28893	0.04136	0.17282	0.04645							0.14305	0.05088	0.31082	0.10616
	0.28944	0.04151	0.17279	0.04642							0.14249	0.05093	0.31108	0.10587
	0.28989	0.04174	0.17276	0.04639							0.14201	0.05104	0.31277	0.1048
	0.29036	0.04201	0.17274	0.04635							0.14158	0.0512	0.31362	0.1042
	0.2908	0.04228	0.17272	0.04632							0.14117	0.05135	0.31304	0.10437
	0.29084	0.04254	0.17269	0.04629							0.14074	0.05145	0.31188	0.10487
	0.29061	0.04273	0.17267	0.04626							0.14029	0.0515	0.31164	0.10483
	0.2902	0.04278	0.17265	0.04623							0.13983	0.05152	0.31128	0.10483

## Sheet: Suppl. Fig. 1
Fig. S1a	wake													Fig. S1b	NREM													Fig. S1c	REM													Fig. S1d	wake
	aCSF				DAB				DAB+L-lactate						aCSF				DAB				DAB+L-lactate						aCSF				DAB				DAB+L-lactate						aCSF						4-CIN
	2.2	79.9	21.6	66.4	8.9	71.3	33	9.7	43.1	36	76.9	63.6			93.2	19.9	70.3	32.7	90.4	28.2	64.8	89.9	56.8	63.9	23	36.3			4.6	0.2	5.8	0.9	0.7	0.4	1.9	0.4	0.1	0.1	0	0.1			44.8	36.2	37.9	0.1	54.1	10.3	36.8
	43.1	30.7	6	94.1	60.1	27.6	27.8	63.7	39.9	63.3	8.9	31.8			56.7	67.2	77.6	5.9	39.7	66.6	61.8	36	60.1	36.7	89.6	67.7			0.2	2.1	12.1	0	0.2	5.9	4.8	0.2	0	0	1.1	0.6			25.9	47.6	10.9	88.3	3.3	50.2	30.8
	36.4	41.7	49.4	3.4	28.4	12.2	13.9	58	49.3	47.2	76.8	40.6			63.6	55.4	36.6	93.6	71.2	84.7	71	42	50.3	52.8	22.3	58.6			0	2.9	11.6	2.4	0.2	3.1	9.8	0	0.3	0	0.9	0.7			49.7	23.8	43.2	5	55.7	61.8	19.2
	26.1	35.8	4.1	2.7	27.9	26.9	26.4	26.2	30.8	59.6	13.2	20.8			73.4	57	70.2	86.1	70.8	70.9	45.4	72.3	68.3	39.4	73.7	78.6			0.2	7.2	17.8	7	1.2	2.2	15.4	1.2	0.8	1	8.6	0.2			18.7	41.7	26.9	26.7	11.2	15.6	27.6
	0.2	16.8	41.8	62.8	57.1	13.7	77.2	13	38	39.4	27.7	42.9			95.7	79.1	40.1	35.9	42.8	82.7	21.8	86.9	57.2	60.1	58.1	56.9			2.8	4.1	14.7	0.9	0.1	3.7	0.8	0.1	4.3	0.4	10.7	0.2			1	43.8	18.2	51.7	16.3	11.7	53.9
	50	57.8	2.8	35.6	5.9	75.1	20.4	55.8	37.9	29	5.9	23			49.6	38.6	54.4	59.2	93.3	23.8	55.6	43.7	61.7	70.3	49.4	76.1			0.2	3.7	28.3	3.6	0.8	1.1	17.2	0.2	0.4	0.7	27.9	0.7			32.6	0.8	7.9	0	18.1	32.6	26.8
	24.6	5.4	47.4	48.4	8.9	4.1	4.4	4	59.8	54.4	18.3	19.6			74	90	39.9	49.3	89.6	92.7	52.9	95.8	39.8	45.3	33	77.2			0.8	4.6	5.1	1.6	1.4	3.1	26.7	0.2	0.4	0.2	30.8	1.9			20	86.2	69.9	60	33.2	66.6	5
	71.8	33.8	11.3	19.9	26.2	31.3	21.2	78.6	53.6	13.6	29.4	49.4			28.1	63	50.3	76.6	73.2	66.7	45.4	21.4	45.7	85	13.6	49.1			0	3.2	26.3	2.3	0.6	2	21.2	0	0.7	1.4	30.3	0.9			25.7	0.8	3	16.3	17.6	6.9	41
	34.3	7	30.6	76.7	5.4	22.6	37	51.9	10.2	82	31.1	26.1			64.7	86	48.2	22.7	93.6	75.6	43.1	47.6	85.7	18	23.6	73.8			0.9	7	11.4	0.4	1	1.9	15	0.3	3.9	0	23.3	0.1			22.9	51.3	27.2	5.8	3	7.8	8
	25.9	80.3	42	34.6	54.9	45.6	28.7	43.3	46.6	6	26.1	33.6			71.7	19.6	31.1	64.8	45.1	54.2	40.4	55.2	52.9	93.6	29.8	65			1.9	0.1	18.8	0.7	0	0.2	18.9	0.7	0.4	0.4	28.3	1.2			23.9	5	57.8	90.4	42.7	72.3	31.4
	56.4	9.8	45.2	25.8	27.6	39.2	53	50	30.1	44.4	22	43.2			43.6	84	38.4	73	72.3	59.6	28	49.2	69.1	55.4	29.3	56.4			0	6.2	11.1	0.9	0.1	1.2	7.7	0.3	0.8	0.1	30.4	0.3			35.9	61.2	12	2.2	24.9	33.2	31.9
	57.1	40.2	35.8	49.1	65	15.6	23.9	68.6	86.7	62.1	63.3	54.6			42.8	57.6	49.2	50.6	35	83.7	68	31.4	13.3	37.1	16.8	45.3			0.1	2.2	11.9	0.3	0	0.8	6	0	0	0.8	11.9	0.1			41.8	69.9	43.2	55.7	51.2	39.7	30.3
	85.6	77.9	61.1	96.1	93.2	60.1	51.3	59.6	100	88.9	75.6	72			14.4	21.1	33.2	3.9	6.8	39.6	43.1	40.4	0	11.1	20.8	27.8			0	1	3.9	0	0	0.3	4.2	0	0	0	3.1	0.2			94	100	78.6	100	100	100	89
	100	86.2	91.3	100	67.3	75.7	76.6	69.4	100	95.8	93.4	86.6			0	13.7	8.7	0	32.6	24.3	21.9	30	0	4.2	6.4	13.4			0	0.1	0	0	0.1	0	1.6	0.6	0	0	0.1	0			100	100	100	100	100	100	100
	100	100	99	100	64.8	65	65.1	67.1	100	96.3	95.6	93.4			0	0	0.8	0	35.2	34.9	33	32.9	0	3.6	4.3	6.6			0	0	0	0	0	0.1	0.2	0	0	0.1	0.1	0			100	100	100	100	100	100	100
	57.3	100	100	60	76.2	63.4	59.8	66.4	100	82.8	88.3	89.2			42.4	0	0	40	23.8	36.6	37.6	33.6	0	17.2	11.7	10.8			0.2	0	0	0	0	0	1.7	0	0	0	0	0			100	100	48.3	100	100	100	79.2
	100	100	96.9	49.3	90.7	86.4	43.8	81.6	100	85.1	57.6	95.9			0	0	3.1	50.1	9.3	13.6	55.6	18.4	0	14.9	37	4.1			0	0	0	0.6	0	0	0.4	0	0	0	5.4	0			100	100	100	100	100	100	45.7
	80.8	60.7	55.6	100	92.1	59.9	92.1	80.7	100	74.3	91.6	73.3			19.1	38.8	44.2	0	7.9	40	5.3	19.3	0	25.7	8.1	26.4			0.1	0.6	0.1	0	0	0.1	2.2	0	0	0	0.3	0.1			75.6	66.4	100	100	90.6	100	100
	100	100	71.6	99.1	88.9	63.6	75.6	11.7	99.9	84.9	55.4	15.8			0	0	27.8	0.9	11.1	36.2	18.2	88.3	0	15.1	43.2	84.2			0	0	0.1	0	0	0.2	6	0	0	0	1.2	0			7.9	1.8	55	100	24.1	66.8	87
	26.7	17.8	21.3	14.9	21.2	51.8	97.2	96.1	70.2	62.6	100	83.2			73.3	79.6	69.8	84.2	78.6	48.2	2.7	3.9	29.8	37.4	0	16.8			0	2.7	6.4	0.8	0.2	0	0	0	0	0	0	0			100	97.2	75.9	70.6	44.9	54.3	22
	48.8	79.4	42.4	79.3	80.1	60.9	24.6	13.8	70.3	65	65.1	45.1			50.8	20.3	45.6	20.4	19.9	38.9	74.8	84.4	28.8	35	26.9	54.7			0.4	0.2	9.7	0.2	0	0.2	0.7	1.8	0.9	0	8	0.2			79.7	58.1	41.7	0	100	98.9	80.9
	100	36.3	98.1	71.2	5.3	73.9	96.6	30.9	100	72.6	32.1	52.6			0	62.9	1.9	28.8	94.3	26	3.2	68.9	0	27.4	56.2	47.3			0	0.8	0	0	0.3	0.1	0.2	0.2	0	0	10.9	0.1			20.4	72.2	85.7	80.7	54.1	9.6	33.8
	33	94.8	47.1	37.9	97	65.4	67.2	89.3	85.6	100	96	83.9			66.9	5.2	48.6	60.9	3	34.4	32.4	10.7	14.4	0	3.9	16.1			0.1	0	2.8	1.2	0	0.1	0.3	0	0	0	0.1	0			100	47.7	43.4	100	75.6	94	97.2
	78.3	34.4	89	96.1	9.4	65.8	41.9	89	100	67.9	83.7	52.7			21.7	61.7	11	3.9	90.2	33.8	57.7	11	0	32.1	16.3	47.3			0	3.9	0	0	0.2	0.4	0.4	0	0	0	0	0			4.6	78.2	35.8	88.3	94.7	65.7	73.7
[truncated: 29 more columns]

## Sheet: Suppl. Fig. 2
Fig. S2b	%double positive cells			Fig. S2c	WB 6 weeks after viral injection			Fig. S2d	%recording time ZT0-12									%recording time ZT12-18									%recording time ZT18-24									Fig. S2e	Episode number ZT0-12									Episode number ZT12-18
	GFAP	Orexin-A			Ctrl	aMCT4 KD			wake			NREM			REM			wake			NREM			REM			wake			NREM			REM				wake			REM			NREM			wake			REM
	95.2	1.1			0.785738	1.59542			Ctrl	aMCT4 KD		Ctrl	aMCT4 KD		Ctrl	aMCT4 KD		Ctrl	aMCT4 KD		Ctrl	aMCT4 KD		Ctrl	aMCT4 KD		Ctrl	aMCT4 KD		Ctrl	aMCT4 KD		Ctrl	aMCT4 KD			Ctrl	aMCT4 KD		Ctrl	aMCT4 KD		Ctrl	aMCT4 KD		Ctrl	aMCT4 KD		Ctrl
	98.3	0			1.02533	3.47777			35.6667	36.8083		57.5583	56.6333		6.775	6.56667		64.0833	100		34.5667	0		1.35	0		55.1833	80.9		42.0333	18.2		2.76667	0.9			72	149		191	167		224	287		17	1		28
	88.486	5.28639			1.2532	1.9105			32.125	36.5333		60.05	55.6917		7.81667	7.775		88.4667	92.6667		11.5167	6.13333		0.016667	1.2		54.6667	67.9833		41.6167	29.6833		3.7	2.33333			137	87		185	177		270	226		8	1		1
	94.6004	5.48621			0.755574	0.409203			36.125	50.2583		36.125	45.625		2.325	4.125		91.7167	100		8.28333	0		0	0		53.45	51.2667		45.9667	45		0.55	3.73333			83	27		171	31		218	48		1	1		0
					1.18016	0.105073			44.525	32.3917		47.9	61.3417		7.575	6.3		100	92.1333		0	7.4		0	0.466667		76.6	66.7833		21.3167	31.1333		2.08333	2.08333			115	159		145	171		247	297		18	1		0
					1.47609				47.0083	41.375		48.3083	53.2083		4.68333	5.41667		100	100		0	0		0	0		79.4	84.8667		20	14.25		0.6	0.883333			111	181		134	227		210	347		1	1		0
					0.523912				36.35	34.6583		57.55	59.4083		6.09167	5.93333		99.6167	74.7833		0.383333	24.2667		0	0.916667		58.8833	67.0333		38.3667	31.4667		2.76667	1.48333			139	144		184	151		282	264		3	23		0
									43.025	35.6		48.4583	55.6333		8.53333	8.75		94.25	82.9667		5.55	15.4167		0.2	1.6		60.75	60.85		35.2667	35.05		3.98333	4.1			149	210		141	134		246	286		8	41		1
[truncated: 83 more columns]

## Sheet: Suppl. Fig. 3
Fig. S3a	WB 12 weeks after viral injection			Fig. S3b	wake																													Fig. S3c	NREM
	Ctrl	aMCT4 KD			Ctrl																aMCT4 KD														Ctrl
	2.46192	0.013929			46.3	17.2	83	99.9	35.7	40.2	45.6	68	63.8	8.4	63	23.3	61.7	36.6	63.3		20.8	61.1	55.6	82.4	19.1	61.4	56.4	18.4	40.7	60.4	47.1	31.2			40.3	73.6	17	0.1	58.1	53.8	52.4	28.6	31.6	87.9	35.4	71.9	56.3	33.2	36.3
	0.09441	0.102102			52.3	44.2	15.7	10.3	51.2	9.8	13.2	49.2	0	30.3	5.3	17.6	15.6	16.2	6.1		42.7	35.4	28	74.9	32.6	14.3	10.7	50.6	13.4	11	36.4	32.6			47	51.6	77	85.1	47	75.2	83.8	44.7	78.9	64.1	88.4	75.6	71.7	85.1	70.9
	0.443672	0.030601			22.1	32.7	2.1	3.6	8.4	60.8	56.9	38.9	5.3	30.8	73	40.6	20.4	10.3	42		13	78	24.2	17.4	3	44.3	9.4	8.2	18.1	70.7	21.1	23.7			72.6	62	87.7	84.6	80.6	36.6	42.3	50.6	71.8	66	25.4	54	79.6	50.7	64.1
	0.651809	0.020869			50.4	31.2	54.1	40.2	55.3	37.1	18	27.4	18.2	12.2	8	18.7	44.6	39.7	7.8		50.9	42.2	48.2	3.2	45.8	21.8	61.7	9.1	15.2	2.1	53	33.6			47.2	65.4	41.1	52.7	40.7	54.6	78.2	62.4	63.6	79.8	82.9	76	56.3	82	50.3
	0.793015	0.495489			15.2	24.9	3.2	6.2	32.6	33.9	18.6	10.2	39.9	53.2	26.9	8.8	15.8	30.8	45.9		13.6	28.8	58.8	62.9	8.7	24.4	24.3	70.7	9.1	19.3	32	78.2			80.6	63.6	84.6	74.8	56.3	56.4	75.9	71.8	53.4	43.1	66.9	83.3	59.6	46.7	69.2
	1.55518	0.888833			23	25.4	40	42.6	48.7	10.2	23.8	4.9	23.2	9.3	5.9	79.9	54	8.6	10.2		7	28	18	14.3	25.4	36.2	14.9	8.4	20.2	31.4	31.4	41.3			73.1	68.1	50.9	48.3	47	75.8	74	76.6	69.2	81.6	86	18.7	81.2	77.2	41
	0.68	0.93206			68.6	23.7	2.3	5.9	22	57.3	13.9	64.6	31.3	50.1	3.4	16.2	8.4	55.8	48.7		39.7	30.4	16.3	9.9	41	19.4	14.9	13.9	53.9	18.8	24.7	23.6			28.7	67.8	84.3	74.4	66.8	32.8	77.7	27.6	58.4	46.6	85.2	78.1	39.7	46.4	78.3
	1.27	1.65			47.3	56.3	28.1	11.7	27.4	10.9	45.1	21.9	34.8	12.4	49	54.9	18	32.3	7.6		49.8	6.1	20.4	12.2	13.1	39.2	18.7	9.7	20.1	4	17.3	28.4			49.9	40.9	59.3	68.2	67	79.8	51.3	66.2	49.8	78.9	47.1	39.9	61.9	79.9	67.9
	1.36	1.2			16.9	55.4	2.6	46.8	37.9	24.2	36.7	41.8	40.3	44.8	6.9	6.8	77.1	34.7	50.6		6.4	90.1	74.3	59.1	19	39.8	42.1	33.3	44.1	44.2	44.1	40.3			77	41.1	81	36.7	53.1	61.1	62.6	48.8	53.7	51.1	82.7	86	58.1	42.9	20.2
	0.79	0.78			53.7	41.3	54.1	49.2	32.7	15.6	37.7	22.2	44.2	34.8	42	46.3	24	37.2	37.7		33.8	43.6	6.3	2.9	10.9	38	12	15.3	9.6	33.6	42	30.7			42.1	54	36.2	44.3	54.1	68.8	60	63.9	46.4	56.6	54.2	50.3	56.8	52.7	65.2
		0.11			30	61.7	33.7	13.4	31.4	94.8	30.2	52	31.1	45.7	30.6	43.9	31.2	31.6	23		47	44	51.6	59.8	59.4	48.2	39.4	32.9	45.8	24.9	34.1	39.2			66.7	34.6	60.3	72.9	60	4.9	64.1	36.6	55.1	50	64.2	53.2	59.6	68.6	55.3
		0.11			47.4	72.4	25.9	41.4	39.6	43.1	66	40.3	64.8	76.7	68.3	78	72.9	71.7	53.9		50.9	70.1	39.6	33	44.4	49.3	45.3	99.1	20.7	60.2	78.7	68.3			46.4	25.4	61.6	47.8	55.3	55.1	32.8	50.7	27.1	19	27.8	20.4	26	43.6	25.3
					100	100	88.2	87.8	88	100	64.3	100	96.3	100	100	100	100	81.2	90.3		68.8	88.8	71.2	81.1	88.1	100	67.1	65.1	75.4	100	100	76.8			0	0	10.1	9.4	8.6	0	35.6	0	3	0	0	0	18.4	9.7	0
					100	100	75.3	76.3	100	100	100	95.4	100	100	100	100	100	100	60.8		86.8	89.8	64.7	93.4	100	79.4	87.1	100	71.8	100	100	81.6			0	0	24.4	22.8	0	0	0	4.3	0	0	0	0	0	36.2	0
					100	100	89.9	73.4	100	100	99.9	86.7	100	100	73.3	100	100	100	87.8		69.8	51.9	50.2	85.1	100	49.3	86.9	32.3	39.9	62	100	65.3			0	0	10.1	25.2	0	0	0.1	13.3	0	0	25.3	0	0	12	0
					100	80.9	100	100	100	83	100	100	53	77.9	100	100	100	63.9	80.8		19.1	100	49.9	83.7	65.9	97.1	99	100	58.7	100	100	100			0	19	0	0	0	16	0	0	45.9	22.1	0	0	33.1	18.8	0
					100	87	94.8	100	100	100	81.9	63	72.7	90.1	92.8	67.9	100	47.8	53.4		50.7	22.6	54.8	96.2	95.4	37	97.8	87.9	48.4	100	54.9	68.8			0	13	5.1	0	0	0	18.1	35	25.7	8.9	7.1	31.9	49.7	44.1	0
					97.7	100	69.4	62.8	100	100	88.2	45	100	64.7	54.1	84.6	69.7	82.9	49.1		47.2	55.3	51.9	95.1	40.8	82.4	80.2	72.7	69.9	99.8	72.3	100			2.3	0	28.2	34.4	0	0	11.7	49.2	0	35.3	44.2	14.9	16.9	48.9	28.4
					25.9	96.2	100	84.2	97.6	89.4	60.7	94.2	92.6	62.4	86.6	72	98	61.7	62.7		75.1	100	49.2	39.9	68.1	46.3	80.9	40.2	38	100	68.2	88.1			72.8	3.8	0	15.7	2.4	10.1	39.1	5.6	7.1	36.9	13	26.4	35.8	36.2	2
					68.6	52.3	86	7.6	36.4	43	100	5.2	26.9	66.1	47.6	6.1	56.8	42.1	44.2		32.3	21.6	18.6	13.7	10.9	41.9	85.6	45.4	75.3	100	54	7.7			30.3	45.3	13.9	88.1	61.2	53.3	0	82.7	68.9	33.9	50.7	90.2	53.6	55.6	38.8
					98.7	73.1	3.7	49.7	88.7	17.7	27.7	38	81.4	56.3	77.1	83	71	58.9	76.3		55.6	60.6	44.8	87.7	78.1	35.7	9.9	87.4	31.6	68.6	74.8	94.2			1.3	26.9	88	47.1	9.1	76.3	72.3	49.8	17.3	42.2	19.4	16.9	36.2	23.7	25.2
					96.8	89	93.3	43.3	40.9	87.4	53.7	69.3	73	60	84.4	100	63.2	69.9	40.9		73.1	43.3	58.3	89.8	51.3	42.1	69.3	99.2	81	25.2	21.2	100			3.2	11	5.7	53	56.8	12.6	46.3	29.9	24.1	39.3	12.8	0	26.7	58.8	33.9
					73.2	100	88.1	61.7	78.6	100	79.4	16.2	83	85.7	100	36.3	100	82.1	100		90.2	77	53	69.4	50.1	42.1	87.8	36.8	68.8	100	87.1	100			26.6	0	11.9	35.6	19.3	0	20.6	64.9	15.4	14.2	0	57	17.9	0	0
					64.9	69.9	45.7	23.7	43.3	100	82.6	83.9	38.6	55.7	100	100	65.9	71.8	81.1		71.4	65.6	54.4	52.4	3.7	65	72.7	82.7	99.9	69.4	38.6	76.9			34.6	28.9	45.6	71.6	52	0	17.4	15	56.6	43.7	0	0	27.1	16.1	30.6

## Sheet: Suppl. Fig. 4
Fig. S4a	WB 12 weeks after viral injection			Fig. S4d	%recording time ZT0-12									%recording time ZT12-18									%recording time ZT18-24									Fig. S4e	Episode number ZT0-12									Episode number ZT12-18
	Ctrl	aMCT1 KD			wake			NREM			REM			wake			NREM			REM			wake			NREM			REM				wake			NREM			REM			wake			NREM			REM
	0.924702	0.871149			Ctrl	aMCT1 KD		Ctrl	aMCT1 KD		Ctrl	aMCT1 KD		Ctrl	aMCT1 KD		Ctrl	aMCT1 KD		Ctrl	aMCT1 KD		Ctrl	aMCT1 KD		Ctrl	aMCT1 KD		Ctrl	aMCT1 KD			Ctrl	aMCT1 KD		Ctrl	aMCT1 KD		Ctrl	aMCT1 KD		Ctrl	aMCT1 KD		Ctrl	aMCT1 KD		Ctrl	aMCT1 KD
	1.00242	0.921863			32.875	32.5917		62.1583	60.1333		4.93333	7.25833		64.2	76.95		34.45	22.05		0.2	0.983333		53.8833	69.2167		45.65	29.5833		0.466667	1.18333			50	314		243	443		195	167		2	17		0	34		0	19
	1.03148	0.855338			35.2	36.625		60.7042	58.5583		4.05833	4.81667		71.7833	70.5833		27.5333	28.65		0.65	0.766667		62.6667	55.3		35.4333	42.6167		1.88333	2.1			80	147		259	284		195	64		8	56		13	62		4	7
	0.882863	0.847212			44.3167	31.1667		49.6333	68.175		6.00833	0.658333		75.7333	75.1333		22.1667	24.6833		2.11667	0.166667		58.2833	68.3833		37.8667	31.55		3.86667	0.066667			133	160		263	222		93	240		19	20		60	64		47	44
	0.966497	0.856138			41.3	35		54.0833	57.2333		4.58333	7.74167		94.9333	73.3833		4.56667	25.1333		0.516667	1.48333		75.85	65.4333		22.45	31.6667		1.71667	2.88333			35	98		113	304		271	178		25	19		35	32		23	16
	1.07666				34.75	34.1667		58.1167	62.375		7.11667	3.425		67.7333	73.7		30.2167	25.9		2.05	0.4		62.05	46.3		36.2333	52.9667		1.73333	0.75			40	88		300	238		223	54		20	51		47	60		30	38
	1.09844				35.5417	34.5583		57.9083	63.5083		6.51667	1.95		72.5	64.6167		25	34.55		2.5	0.816667		71.9167	55.05		25.3333	44.6333		2.73333	0.316667			48	149		257	171		188	161		32	30		38	49		13	39
	1.01693				41.3917	49.825		54.2917	46.2583		4.31667	3.95		71.2667	75.9333		28.1667	21.5167		0.55	2.51667		59.75	51.8333		39.45	43.4667		0.8	4.71667			40	143		214	194		109	138		5	1		8	0		6	0
					48.4615	42.7083		50.4615	55.7083		1.06923	1.55833		100	100		0	0		0	0		73.3	73.3		26.0333	26.6		0.666667	0.1			50	105		200	233		135	180		14	25		58	70		42	51
					33.3	37.1917		64.125	59.2667		2.59167	3.51667		83.7667	69.1833		16.1333	29.3833		0.066667	1.41667		56.7667	79.4167		40.85	20.0833		2.36667	0.466667			55	87		174	252		205	90		12	56		72	89		63	36
					28.7083	34.425		70.0833	63.8083		1.20833	1.775		85.8333	49.2833		13.7167	49.55		0.433333	1.13333		83.8	73.55		15.9667	26.1		0.216667	0.35			150	131		275	212		123	394		15	50		37	37		22	73
					37.1167			58.75			4.10833			82.4833			17.1333			0.366667			59.45			40.2333			0.283333				57			178			100			33			74			43
					40.75			54.775			4.475			73.2167			25.3167			1.48333			73.45			25.1			1.46667				107			287			255			17			29			15
					42.6			49.325			8.075			81.9			16.5833			1.51667			76.45			21.3833			2.16667				97			322			177			16			25			10
					38.2083			58.1167			3.68333			85.75			13.5833			0.666667			77.6167			21.5			0.9				72			234			127			28			32			6
					40.75			57.1667			2.09167			66.3167			33.55			0.133333			62.2167			37.4833			0.283333				94			206			209			20			10			24

## Sheet: Suppl. Fig. 5
Fig. S5b	Orexin-A positive cells			Fig. S5c	wake																Fig. S5d	NREM																Fig. S5e	REM
	Ctrl	oMCT2 KD			Ctrl								oMCT2 KD									Ctrl								oMCT2 KD									Ctrl								oMCT2 KD
	63	46.6667			50.4	28	1.2	24.1	80.6	23	45.8		32.4	36.9	11.9	51.3	57.4	100	52.9			30.6	60.7	54.1	92.7	16.3	68.7	47.2		59.1	55.6	30.9	0	75.9	37.7	32			16.4	10.9	19	6.1	2.8	8.2	3.9		8.1	7.4	0
	49	50.875			6.8	66.1	49.4	31.7	22.3	35.1	6.7		3.1	30.8	26.4	27.1	20.3	26.8	9.6			61.8	22.4	39.8	47.2	58.2	56.7	72		83.4	55.1	43	59.6	62.6	49.3	55.1			27.4	10.1	24	3.1	19.1	8	13.7		13	13.7	12.9
	80	64.3333			24.6	3.9	13.4	76	38.6	46.3	37.6		50.9	16	11.2	51.3	25.7	0.2	56			42.4	69.1	17.1	75.3	43.1	46	47.6		45.4	63.4	24.7	65.8	72.9	28.9	41.1			28.3	25.4	6.1	11.2	17.7	7.7	9		3.3	19.4	31.4
					81.3	29.2	0.9	14	34.9	47.1	34.1		18.8	26	16.3	45.2	94.2	12.1	8.2			16.8	45	47.7	83.7	49.9	40.4	50		71.6	54.9	38.6	57.7	72.8	29	2.3			1.8	24	32.8	15.3	15	12.3	9		9.3	18.6	28.4
					7.2	3.4	16.7	24	18.7	32.7	39.4		7.9	6	45.4	8.7	35.9	20.7	26.4			51.7	54.6	39.2	65.2	54.7	56	42.2		78.4	73	28.3	48.2	50.4	48.9	42.1			36.3	39.3	33.3	17.8	25.7	10.7	10.2		12.1	20.7	28.4
					23.2	36.6	0.9	8.9	53.8	81.9	14.2		12.3	32	21.4	16.6	44.2	4.8	37.7			44.4	37.1	42.2	84.4	31.8	17.2	61.8		72.9	49.6	23.7	56.7	66	43.9	29.4			27.1	25.3	43.8	14.6	14.1	0.9	15.2		13.7	17.4	36.8
					49.3	22.7	34.4	56	28	46.2	58.8		30.7	36.1	11.9	41.3	41.1	21.8	12.1			26.9	43.1	17.3	57.3	45.3	51.1	38.1		59.8	50.6	36.9	45.1	75.7	34.2	25			21	31.4	24.3	7.9	25.4	2.4	1.2		8.9	12.7	29.6
					45.3	7.9	12.9	44.9	37.7	9.7	5.2		21.7	25	19.1	32.7	76.8	12.2	62.1			37.6	50.4	35.8	74.2	39.6	71.8	69.1		68.6	54.2	15.2	60.9	64.9	37	15.4			14.8	39.2	17.1	12.2	22.2	18	16		9.2	20.2	24.7
					28.1	60.1	30.9	12.1	46.7	51.2	52.6		64.2	29.4	51.1	30.8	23.8	26.7	9.1			46.1	21.8	44.2	61	35.3	45.3	36.4		31.4	53.4	35.7	59.8	42.8	26.3	46.2			22.8	16.8	39.7	8	17	3.2	5.2		4.1	16.7	12.7
					50.8	36.7	3.4	58.2	61.4	68.2	30.4		20.7	35	33.3	21.7	33.3	61	100			34.3	38.8	25.8	84.9	26.6	29.9	55.2		66.8	48.8	0	28	57.1	38.3	36.7			13.1	21.4	15.2	11.7	11.1	1.7	9.2		12.2	15.4	10.8
					95.1	41.4	19.7	40.4	50.2	24.3	52.7		45.7	52.8	39.9	41.9	85.2	10.3	34.6			0	32	31.8	68.8	32.7	59.3	37.6		48.6	31.2	33.4	71.9	49.3	30.3	11.9			4.8	22.3	25.4	11.6	16.3	15.7	5.6		5.2	15.3	16.8
					76.4	67.4	77.1	69.6	57.9	48.3	50.9		58.4	49.1	26	43.6	68.1	22.7	78.1			19.3	20.7	19.1	21.3	26.3	44.4	37.3		38	39.6	17.3	59.2	62.8	32.7	30			3.7	10.8	10	1.6	15.1	7	5.3		3.4	10.6	17
					97.7	100	90.4	100	98.8	94.7	100		99	85.1	81.6	93	99.9	34.9	75.7			0.9	0	0	8.8	0.7	2.7	0		0.7	8.4	12.6	56.1	18.3	6.1	0.1			1.3	0	0	0.8	0.4	2.4	0		0.3	6.2	8.4
					82.9	97.6	81.1	100	100	100	100		100	100	88.1	98.8	39.6	100	60			11.8	2.4	0	17.2	0	0	0		0	0	26.1	0	11.7	1.2	48.6			4	0	0	1.6	0	0	0		0	0	0
					81.7	79.2	94.2	100	100	100	100		44.4	76.7	67.2	77.4	99.6	81.6	100			14.2	17.6	0	5.8	0	0	0		53.6	19.6	0	18.3	29.6	22	0.3			2.9	2.2	0	0	0	0	0		1.7	3.7	0.1
					100	85.8	90.3	100	100	100	100		80.1	61.4	73.7	83.2	100	16.3	70.4			0	12.3	0	9.3	0	0	0		18.7	37.7	24.8	73.9	23.7	16.2	0			0	1.3	0	0.3	0	0	0		1.1	0.9	9.7
					80	100	100	100	100	100	100		100	100	56.4	43.2	100	40.6	61.8			18	0	0	0	0	0	0		0	0	24.8	49.4	43.2	44.9	0			1.7	0	0	0	0	0	0		0	0	9.7
					81.7	100	100	100	57.1	96.9	100		29.3	56	73	58	100	100	19.9			14.2	0	0	0	38.6	3.1	0		66.6	40.1	50.7	0	23.8	36.1	0			3.9	0	0	0	4	0	0		3.8	3.9	0
					36.9	28.6	76.8	84.2	74	50.7	33.2		48.4	96.8	94.3	86	86.9	14.8	56.4			54.2	61.3	15.7	23	23.4	45.3	60		45.6	2.6	28.1	66.9	5.6	8.6	13			8.1	9.2	0.1	0.2	2.4	4	3.7		5.4	0.7	17.8
					80.8	63.2	5.6	92	48.3	27.8	6.7		47.3	68	63.8	97.2	39.2	63	38.4			17.4	28.4	4.8	84.1	42.8	63.9	74.3		48.9	31.6	30.3	29.7	36.2	2.8	57.6			1.4	8	3.1	10.3	8	8.3	12.8		3.8	0.4	7.2
					54.3	96	71.4	44.6	71.7	99	100		74.2	100	75.2	41.4	100	100	82.6			37.6	4	46.8	25.6	24.1	0.3	0		23.4	0	9.6	0	22	50.7	0			5.9	0	8.1	3	4.1	0.7	0		2	0	0
					54.2	72.9	100	56.1	64.6	100	100		61.9	98.9	58.9	68.2	87.9	86.7	79.2			33	24	39.1	0	28.7	0	0		36.9	0.4	17.9	13.3	38.1	20.6	11.9			10	2.4	4.6	0	6.6	0	0		1.1	0.6	0
					62.2	100	58.3	100	100	46.7	80.6		65.1	90	64.6	56	46.3	10.1	56.2			23.6	0	0	38.7	0	47.2	17.2		33.3	7.6	28.9	71.4	35	38.1	43.8			11.7	0	0	3	0	6	1		1.4	2.3	17.9
					22.3	68.6	72.3	87.6	72.1	97	40		75.3	48.2	25.9	79.7	100	14.8	94.1			55.4	28.7	12.2	26	23.6	3	48.4		21.4	48.9	5	68	57.8	18.2	0			19.2	2.1	0.2	1.7	4.3	0	7		3.1	2.7	17
[truncated: 34 more columns]

[truncated: 3 more sheets: Suppl. Fig. 6, Suppl. Fig 7, Suppl. Fig 8]
